# Supplementary material for: A bioinformatic survey of distribution, conservation, and probable functions of LuxR solo regulators in bacteria
Source: Front Cell Infect Microbiol. 2015 Feb 24;5:16. doi: 10.3389/fcimb.2015.00016 (PMC4338825; doi:10.3389/fcimb.2015.00016)
Supplement: Supplementary file 2 [file Table2.XLSX]

## Sheet: Sheet1
Bacteria harboring genes for two QS domain LuxR proteins that occur near a gene coding for the LuxI homolog
Bacteria	Putative LuxR solo (Gene)	2 QS domain LuxRs-LuxI (Gene)	Additional complete LuxR/LuxI pair (Gene)
Nitratireductor aquibiodomus RA22	A33O_15621	A33O_18214(traR)	None
		A33O_18229
		A33O_18224
Agrobacterium tumefaciens 5A	AT5A_08600	AT5A_20496	None
	AT5A_18276	AT5A_20506
	AT5A_26210	AT5A_20501
	AT5A_24685(traR)
	AT5A_24555
Rhodobacter sphaeroides (strain ATCC 17025 / ATH 2.4.3)	Rsph17025_4185	Rsph17025_1708	None
	Rsph17025_2508	Rsph17025_1709
	Rsph17025_3149	Rsph17025_1710
Rhodobacter sphaeroides (strain ATCC 17029 / ATH 2.4.9)	Rsph17029_0387	Rsph17029_1757	None
	Rsph17029_3418	Rsph17029_1758
	Rsph17029_3402	Rsph17029_1760
Rhodobacter sphaeroides (strain KD131 / KCTC 12085)	RSKD131_3918	RSKD131_1438	None
	RSKD131_0040	RSKD131_1439
	RSKD131_3896	RSKD131_1440
Rhodobacter sphaeroides WS8N	RSWS8N_15394	RSWS8N_05820	None
	RSWS8N_13935	RSWS8N_05825
		RSWS8N_05830
Rhodobacteraceae bacterium HTCC2150	RB2150_02239	RB2150_11281	RB2150_14426/RB2150_14421
		RB2150_11286
		RB2150_11291
Sphingobium baderi LL03	L485_05360	L485_12400	None
	L485_00430	L485_12405
	L485_18650	L485_12410
		L485_02730
		L485_02735
		L485_02740
Sphingobium lactosutens DS20	None	RLDS_01125	RLDS_23570/RLDS_23565
		RLDS_01120	RLDS_24475/RLDS_24470
		RLDS_01115
Sphingobium sp. SYK-6	SLG_33230	SLG_p_00970	SLG_26240/SLG_26260
		SLG_p_00980	SLG_19620/SLG_19630
		SLG_p_00990
Sphingomonas sp. (strain SKA58)	None	SKA58_18525	SKA58_16678/SKA58_16673
		SKA58_18520
		SKA58_18515
Sphingomonas sp. MM-1	None	G432_20220	None
		G432_20225
		G432_20230
Bacteria harboring gene(s) coding for a LuxI homolog genetically unlinked from the locus coding for a LuxR homolog
Bacteria	QS domain LuxRs (Gene)	LuxI (Gene)	LuxR/LuxI pair (Gene)
Firmicutes, Enterococcus gallinarum EGD-AAK12	N036_02605	N036_66280	None
	N036_27315
Caulobacterales, Caulobacter sp. AP07	PMI01_02945	PMI01_00487	None
Rhizobiales, Afipia broomeae ATCC 49717	HMPREF9695_05022	HMPREF9695_04999	HMPREF9695_00044 /HMPREF9695_00043
		HMPREF9695_03548
Rhizobiales, Bradyrhizobium japonicum USDA 6	BJ6T_79490	BJ6T_20600	BJ6T_10880/BJ6T_10890
Rhizobiales, Bradyrhizobium sp. (strain BTAi1 / ATCC BAA-1182)	BBta_4114	BBta_6879	BBta_7112/BBta_7113
			BBta_p0260(traR)/BBta_p0259(traI)
			BBta_5194/Bbta_5196
Rhizobiales, Nitrobacter hamburgensis (strain X14 / DSM 10229)	Nham_4396 (in the plasmid)	Nham_0959	Nham_4435/Nham_4466
			Nham_4558/Nham_4570
Rhizobiales, Oligotropha carboxidovorans (strain OM4)	OCA4_pOC167B00130 (in the plasmid)	OCA4_pOC167B01320	OCA4_pHCG3B00180/OCA4_pHCG3B00170
			OCA4_pHCG3B01150(traR)/ OCA4_pHCG3B01270(traI)
Rhizobiales, Hyphomicrobium denitrificans 1NES1	None	HYPDE_40208	HYPDE_27388/HYPDE_27393
			HYPDE_40413/HYPDE_40418
Rhizobiales, Mesorhizobium sp. (strain BNC1)	Meso_1407	Meso_2809	Meso_2311 /Meso_2312
Rhizobiales, Agrobacterium sp. ATCC 31749	AGRO_0999	AGRO_2114	None
	AGRO_2872
	AGRO_4000(atxR)
	AGRO_4507
Rhizobiales, Agrobacterium tumefaciens CCNWGS0286	ATCR1_03214	ATCR1_24520	None
	ATCR1_06046
	ATCR1_10243
	ATCR1_20710(traR)
Rhizobiales, Rhizobium fredii (strain HH103)	SFHH103_00506(vanR)	SFHH103_04699	SFHH103_01571(sinR)/SFHH103_01572
	SFHH103_00507	SFHH103_04846
	SFHH103_03306
	SFHH103_06525(cerR)
Rhizobiales, Sinorhizobium fredii USDA 257	USDA257_c05390	USDA257_p01720	USDA257_c41140(ngrR)/USDA257_c41150(traI)
	USDA257_c05400	USDA257_p01730
	USDA257_c57940	USDA257_p04690 (traI)
Rhizobiales, Sinorhizobium medicae (strain WSM419)	Smed_0244	Smed_6489(traI)	Smed_1559/Smed_1560
	Smed_0440		Smed_5387(traR)/Smed_5375(traI)
	Smed_0441
	Smed_5781
	Smed_2601
	Smed_3140
Rhodobacterales, Hirschia baltica (strain ATCC 49814 / DSM 5838 / IFAM 1418)	Hbal_0509	Hbal_1825	None
	Hbal_0785
Rhodobacterales, Dinoroseobacter shibae (strain DFL 12)	Dshi_1550	Dshi_4152	Dshi_2852/Dshi_2851
	Dshi_1815		Dshi_0311(luxR1)/Dshi_0312
	Dshi_1819
Rhodobacterales, Oceanibulbus indolifex HEL-45	OIHEL45_01695(RaiR)	OIHEL45_00955	None
	OIHEL45_02625
	OIHEL45_04740
	OIHEL45_09358
	OIHEL45_13145
Rhodobacterales, Phaeobacter gallaeciensis (strain 2.10)	PGA2_95p580	PGA2_c07460	PGA2_c03430(raiR)/PGA2_c03440
	PGA2_c15480		PGA2_c18970/PGA2_c18960
Rhodobacterales, Phaeobacter gallaeciensis DSM 26640	Gal_01840	Gal_02723	Gal_03114/Gal_03113
	Gal_04234		Gal_4459/Gal_04460
Rhodobacterales, Phaeobacter gallaeciensis (strain ATCC 700781 / DSM 17395 / CIP 105210 / NBRC 16654 / BS107)	PGA1_c15590	PGA1_c07680	PGA1_c03880(raiR)/PGA1_c03890(raiI)
	PGA1_78p00490
Rhodobacterales, Roseobacter litoralis (strain ATCC 49566 / DSM 6996 / JCM 21268 / NBRC 15278 / OCh 149)	RLO149_c004710	RLO149_c036590	RLO149_c030690/RLO149_c030680
		RLO149_c036210
Rhodobacterales, Roseobacter sp. AzwK-3b	RAZWK3B_15865	RAZWK3B_19371	RAZWK3B_04270/RAZWK3B_04275
Rhodobacterales, Roseobacter sp. GAI101	RGAI101_670	RGAI101_1101	RGAI101_376(raiR)/RGAI101_3395(raiI)
Rhodobacterales, Roseobacter sp. MED193	MED193_03932	MED193_08053	MED193_10428/MED193_10423
Rhodobacterales, Roseovarius nubinhibens ISM	ISM_15650	ISM_03755	None
	ISM_09921
Rhodobacterales, Roseovarius sp. 217	ROS217_20327	ROS217_05674	ROS217_01405/ROS217_01410
			ROS217_18272/ROS217_18267
Rhodobacterales, Silicibacter lacuscaerulensis ITI-1157	SL1157_2844	SL1157_1706	SL1157_0613/SL1157_0612
			SL1157_2477/SL1157_2476
Rhodobacterales, Ruegeria mobilis F1926	K529_19387	K529_14206	None
	K529_24482
	K529_06514
Rhodobacterales, Ruegeria sp. R11	RR11_2316	RR11_2017	RR11_2850/RR11_2520
	RR11_3545
Rhodobacterales, Sulfitobacter sp. EE-36	EE36_03628	EE36_01635	None
	EE36_01760
Rhodobacterales, Sulfitobacter sp. NAS-14.1	NAS141_08556	NAS141_00695	NAS141_01141/NAS141_01136
	NAS141_00825
Rhodobacterales, Thalassiobium sp. R2A62	TR2A62_0664	TR2A62_3167	TR2A62_3165/TR2A62_3166
Rhodobacterales, Caenispirillum salinarum AK4	C882_3488	C882_1174
	C882_2736
	C882_4405
	C882_3489
Rhodobacterales, Sphingobium chinhatense IP26	None	M527_09965	M527_11680/M527_11685
Rhodobacterales, Sphingobium chlorophenolicum L-1	Sphch_0886	Sphch_3529	Sphch_4168/Sphch_4167
	Sphch_4169
Rhodobacterales, Sphingobium indicum B90A	SIDU_03266	SIDU_06687	SIDU_03271/SIDU_03276
	SIDU_02225
Rhodobacterales, Sphingobium japonicum (strain NBRC 101211 / UT26S)	SJA_C1-04730	SJA_C2-05570(traI)	SJA_C1-04720/SJA_C1-04710
		SJA_P1-00810(traI)	SJA_C1-29980/SJA_C1-29990
Rhodobacterales, Sphingobium sp. HDIP04	L286_17065	L286_21550	L286_16545/L286_16540
			L286_17060/L286_17055
Rhodobacterales, Sphingobium yanoikuyae ATCC 51230	HMPREF9718_03843	HMPREF9718_02800	HMPREF9718_04098/HMPREF9718_04097
	HMPREF9718_03903		HMPREF9718_02472/HMPREF9718_02473
	HMPREF9718_03849
	HMPREF9718_04699
	HMPREF9718_04702
Burkholderiales, Burkholderia ambifaria (strain ATCC BAA-244 / AMMD)	Bamb_6040	Bamb_6053	Bamb_4116/Bamb_4118
	Bamb_5910
	Bamb_5040
	Bamb_4232
	Bamb_4231
Burkholderiales, Burkholderia ambifaria (strain MC40-6)	BamMC406_4754	BamMC406_5823	BamMC406_4581/BamMC406_4583
	BamMC406_4755
	BamMC406_5810
	BamMC406_5699
Burkholderiales, Burkholderia ambifaria IOP40-10	BamIOP4010DRAFT_0543	BamIOP4010DRAFT_0530	BamIOP4010DRAFT_0375/BamIOP4010DRAFT_0377
	BamIOP4010DRAFT_0599		BamIOP4010DRAFT_3394/BamIOP4010DRAFT_3396
	BamIOP4010DRAFT_2536		BamIOP4010DRAFT_3638/BamIOP4010DRAFT_3637
	BamIOP4010DRAFT_2537
Burkholderiales, Burkholderia ambifaria MEX-5	BamMEX5DRAFT_0507	BamMEX5DRAFT_0520	BamMEX5DRAFT_0981/BamMEX5DRAFT_0983
	BamMEX5DRAFT_4377		BamMEX5DRAFT_6543/BamMEX5DRAFT_6545
	BamMEX5DRAFT_4378
	BamMEX5DRAFT_4879
Burkholderiales, Burkholderia dolosa AUO158	BDAG_03650	BDAG_03561	BDAG_03544/BDAG_03546
	BDAG_03651
Burkholderiales, Burkholderia vietnamiensis (strain G4 / LMG 22486)	Bcep1808_5345	Bcep1808_4001	Bcep1808_5260/Bcep1808_5262
	Bcep1808_5346		Bcep1808_5754/Bcep1808_5752
	Bcep1808_6456
Burkholderiales, Burkholderia pseudomallei MSHR6137	T210_0136000	T210_0101020	T210_0141030/T210_0141040
	T210_0136010		T210_0137730/T210_0137715
	T210_0100985
	T210_0102435
	T210_0133865
	T210_0118805
Burkholderiales, Burkholderia pseudomallei Pasteur 52237	BURPSPAST_AC0471	bpsI, BURPSPAST_J0583	bmpR, BURPSPAST_T0487/bpmI, BURPSPAST_T0489
	BURPSPAST_E0043		BURPSPAST_J0910/BURPSPAST_J0915
	BURPSPAST_J0285
	BURPSPAST_J0288
	BURPSPAST_R0138
Burkholderiales, Burkholderia thailandensis MSMB43	A33K_18367	A33K_18371	A33K_18031/A33K_18032
	A33K_18094		A33K_16510/A33K_16512
	A33K_16742
	A33K_16743
	A33K_14903
Burkholderiales, Pandoraea pnomenusa 3kgm	U875_05455	U875_07555	U875_06420/U875_06415
	U875_21145
Burkholderiales, Pandoraea sp. RB-44	X636_04145	X636_02025	ppnR, X636_03155/ppnI, X636_03160
Burkholderiales, Ralstonia syzygii R24	None	RALSY_mp10449	solR, RALSY_20273/solI, RALSY_20272
Enterobacteriales, Serratia fonticola AU-P3(3)	L580_3735 (yspR)	L580_2012	L580_3728/L580_3729
Enterobacteriales, Serratia plymuthica A30	B194_1872	B194_0046(swrI)	B194_0094(splR)/B194_0095(esaI)
			B194_0469(expR)/B194_0470(expI)
Enterobacteriales, Yersinia ruckeri ATCC 29473	yruck0001_18220	Two autoinducer synthases annotated
Enterobacteriales, Yersinia pestis PY-103	None	YPPY103_1280-Only AHL synthase	YPPY103_2986(has only autoinducer binding domain)/YPPY103_2984
Enterobacteriales, Serratia plymuthica A30	B194_1872	B194_0046(swrI)	B194_0094(splR)/B194_0095(esaI)
			B194_0469(expR)/B194_0470(expI)
Bacteria harboring truncated LuxR proteins containing only the autoinducer domain without the DNA binding domain
Bacteria	Autoinducer domain containing protein	5' Gene product	3' Gene product	Length (amino acids)
Acinetobacter baumannii 479375	J500_1778	DJ-1/PfpI family protein	hypothetical protein	88
Loktanella hongkongensis DSM 17492	Lokhon_00082	QS domain LuxR protein	hypothetical protein	180
Rubellimicrobium mesophilum DSM 19309	Rumeso_01325	QS domain LuxR protein	hypothetical protein	161
Salmonella enterica subsp. enterica serovar Heidelberg str. N189	SEEHN189_09047	amino-acid ABC transporter ATP-binding protein	hypothetical protein	132
Salmonella enterica subsp. enterica serovar Heidelberg str. CVM24388	SEEH4388_20307	amino-acid ABC transporter ATP-binding protein	hypothetical protein	169
Escherichia coli 1-176-05_S4_C1	AC81_2234	ABC transporter family protein	hypothetical protein	166
Pseudomonas aeruginosa BWH035	AJ75_02238	calcium-translocating P-type ATPase, PMCA-type	transcriptional activator protein lasR	87
Actibacterium mucosum KCTC 23349	ACMU_12060	hypothetical protein	uroporphyrin-III methyltransferase	159
Hyphomonas sp. L-53-1-40	L53_02545	QS domain LuxR protein	hypothetical protein	153
Burkholderia mallei (strain SAVP1)	BMASAVP1_1032	2-oxoisovalerate dehydrogenase, E3 component,	hypothetical protein	385
Burkholderia mallei (strain SAVP1)	BMASAVP1_1458	hypothetical protein	IS407A, transposase OrfB	295
Burkholderia mallei (strain NCTC 10229)	BMA10229_1317	lpdA_3	hypothetical protein	385
Burkholderia mallei (strain NCTC 10229)	BMA10229_1654	hypothetical protein	IS407A, transposase OrfB	295
Rhodobacteraceae bacterium HTCC2150	RB2150_11276	QS domain LuxR protein	choline sulfatase	156
Burkholderia mallei (strain NCTC 10247)	BMA10247_A0310	hypothetical protein	IS407A, transposase OrfB	295
Burkholderia mallei (strain NCTC 10247)	BMA10247_A2297	hypothetical protein	hypothetical protein	385
Burkholderia pseudomallei (strain 668)	BURPS668_A3188	hypothetical protein	hypothetical protein	385
Burkholderia pseudomallei (strain 1106a)	BURPS1106A_A3062	hypothetical protein	hypothetical protein	385
Rhodobacter sphaeroides (strain ATCC 17029 / ATH 2.4.9)	Rsph17029_1756	QS domain LuxR protein	phosphoesterase, PA-phosphatase related	160
Loktanella vestfoldensis SKA53	SKA53_05840	QS domain LuxR protein	possible flagellar motor switch protein (fliG)	126
Roseobacter sp. CCS2	RCCS2_02088	QS domain LuxR protein	flagellar motor switch protein FliG	162
Burkholderia pseudomallei 305	BURPS305_2513	hypothetical protein	hypothetical protein	385
Rhodobacter sphaeroides (strain ATCC 17025 / ATH 2.4.3)	Rsph17025_1707	QS domain LuxR protein	phosphoesterase, PA-phosphatase related	162
Legionella pneumophila (strain Corby)	LPC_2784	proline/betaine transporter	putative RNA helicase	107
Burkholderia mallei FMH	BMAFMH_K0222	hypothetical protein	IS407A, transposase OrfB	295
Burkholderia mallei FMH	BMAFMH_G0312	hypothetical protein	hypothetical protein	385
Burkholderia mallei JHU	BMAJHU_I1259	2-oxoisovalerate dehydrogenase, E3 component,	hypothetical protein	385
Burkholderia mallei JHU	BMAJHU_E0241	hypothetical protein	IS407A, transposase OrfB	295
Burkholderia pseudomallei 406e	BURPS406E_0464	hypothetical protein	conserved hypothetical protein	385
Burkholderia pseudomallei Pasteur 52237	BURPSPAST_H0247	hypothetical protein	conserved hypothetical protein	385
Burkholderia pseudomallei Pasteur 52237	BURPSPAST_J0585	hypothetical protein	putative magnesium transporter	125
Dinoroseobacter shibae (strain DSM 16493 / NCIMB 14021 / DFL 12)	Dshi_4067	hypothetical protein	cytochrome c family protein	229
Burkholderia mallei ATCC 10399	BMA10399_B1616	hypothetical protein	flavin reductase domain protein	385
Burkholderia mallei ATCC 10399	BMA10399_K0142	hypothetical protein	IS407A, transposase OrfB	295
Burkholderia pseudomallei S13	BURPSS13_0177	hypothetical protein	flavin reductase domain protein	385
Burkholderia pseudomallei 1655	BURPS1655_J0104	hypothetical protein	hypothetical protein	385
Leptospirillum sp. Group II '5-way CG'	CGL2_09240002	hypothetical protein	transposase	274
Burkholderia pseudomallei 576	BUC_7388	hypothetical protein	conserved hypothetical protein	385
Rhodobacter sphaeroides (strain KD131 / KCTC 12085)	RSKD131_1437	QS domain LuxR protein	Phosphoesterase, PA-phosphatase	147
Burkholderia pseudomallei Pakistan 9	BUH_7460	hypothetical protein	conserved hypothetical protein	385
Burkholderia mallei GB8 horse 4	BMAGB8_A0314	conserved hypothetical protein	integrase core domain protein	236
Burkholderia mallei GB8 horse 4	BMAGB8_A2301	conserved hypothetical protein	conserved hypothetical protein	385
Burkholderia pseudomallei 406e	A8EAM7)	hypothetical protein	hypothetical protein	385
Burkholderia pseudomallei Pasteur 52237	Putative uncharacterized protein (A8KH12)	hypothetical protein	hypothetical protein	385
Burkholderia pseudomallei Pasteur 52237	A8KRL9_BURPE)	hypothetical protein	ATPase
Dinoroseobacter shibae (strain DSM 16493 / NCIMB 14021 / DFL 12)	A8LU77		parallel beta helix repeat contain protein	229
Burkholderia mallei ATCC 10399	A9K724	mobile elment protein	hypothetical protein	295
Burkholderia pseudomallei S13	Putative uncharacterized protein (B1H485	hypothetical protein	hypothetical protein	385
Leptospirillum sp. Group II '5-way CG	Transcriptional activator (B6ASH4)	not found		274
Burkholderia pseudomallei 576	Uncharacterized protein (B7CWE9)	hypothetical protein	hypothetical protein	385
Rhodobacter sphaeroides (strain KD131 / KCTC 12085	Autoinducer-binding domain protein (B9KJK0)	PA phosphatase like phosphoesterase	LuxR family transcriptional regulator	147
Burkholderia pseudomallei Pakistan 9	Uncharacterized protein (C0YDG6)	hypothetical protein	hypothetical protein	385
Burkholderia mallei GB8 horse 4	Uncharacterized protein (C4AQE0)	mobile elment protein	hypothetical protein	236
Yersinia aldovae ATCC 35236	Transcriptional activator protein echR (C4U5U5)	cytocrome c	homoserine lactone synthase	155
Burkholderia pseudomallei 1106b	Putative uncharacterized protein (C5ZP70)	hypothetical protein	hypothetical protein	385
Rhizobium leguminosarum bv. trifolii (strain WSM1325)	Uncharacterized protein (C6AUK8)	sugar transferase	hypothetical protein	245
Burkholderia pseudomallei 1710a	Putative uncharacterized protein (C6U4G1)	hypothetical protein	hypothetical protein	385
Yersinia pestis KIM D27	Conserved domain protein (D1TWM0)	hypothetical protein	homoserine lactone synthase	73
Legionella pneumophila serogroup 1 (strain 2300/99 Alcoy	Uncharacterized protein (D5T8X4)	hypothetical protein	hypothetical protein	162
Acinetobacter baumannii (strain 1656-2	ER transcriptional regulator (E8PIG5)	hypothetical protein	long chain fatty acid	197
Roseobacter litoralis (strain ATCC 49566 / DSM 6996 / JCM 21268 / NBRC 15278 / OCh 149)	Putative autoinducer-binding protein (F7ZB17)	autoinducer synthetase	transposase	341
Roseobacter litoralis (strain ATCC 49566 / DSM 6996 / JCM 21268 / NBRC 15278 / OCh 149)	Putative autoinducer-binding protein (F7ZBJ4)	integrase	transposase	319
Roseobacter litoralis (strain ATCC 49566 / DSM 6996 / JCM 21268 / NBRC 15278 / OCh 149	Uncharacterized protein (F7ZIW6)	HTH type LuxR	crotonyl coA reductase	77
Oligotropha carboxidovorans (strain OM4)	Putative transcriptional regulator (F8BQK0)	autoinducer synthetase	hypothetical protein	152
Pseudomonas putida (strain S16	LuxR family transcriptional regulator (F8G672)	putative RNA licase	tRNA	169
Rhizobium fredii (strain HH103)	Uncharacterized protein (G9A3H5)	transposase	glucan exporter ATP	73
Rhizobium fredii (strain HH103)	Uncharacterized protein (G9AE16)	hypothetical protein	hypothetical protein	152
Sinorhizobium fredii USDA 257	Autoinducer-binding domain protein (I3X3P0)	hypothetical protein	transposase	150
Sinorhizobium fredii USDA 257	N-acyl homoserine lactone receptor (I3XEK0)	transcriptional regulator	beta glucan exporter	62
Sinorhizobium fredii USDA 257	Putative transcriptional activator protein TraR (I3XH43)	putattive conjugal transfer protein	putative transcriptional activator protein	177
Rhodobacter sp. AKP1	DNA-binding HTH domain-containing protein (L1KAL8)	response regulator receiver protein	PA-phosphatase related phosphoesterase	160
Salmonella enterica subsp. enterica serovar Enteritidis str. 22558	DNA-binding transcriptional activator SdiA (L6RAF5)	putative amino-acid ABC transporter ATP-binding protein YecC	hypothetical protein	187
Sinorhizobium meliloti (strain Sm2011 / Rm2011 / 2011)	Uncharacterized protein (M4MWV3)	transposase	ncRNA	83
Mesorhizobium metallidurans STM 2683	Uncharacterized protein (M5EEJ9)	putative Methylase involved in ubiquinone/menaquinone biosynthesis	putative Phosphodiesterase I	120
Burkholderia thailandensis MSMB121	Autoinducer binding domain protein (N0AKS1)	dihidrolypol dehidrogenase	hypothetical protein	379
Rhizobium leguminosarum bv. viciae (strain 3841)	Uncharacterized protein (Q1MCT7)	putative transferase	hypothetical protein	208
Oceanicola granulosus (strain ATCC BAA-861 / DSM 15982 / KCTC 12143 / HTCC2516	Possible LuxR family protein (Q2CHR7)	hypothetical protein	protein	161
Burkholderia thailandensis (strain E264 / ATCC 700388 / DSM 13276 / CIP 106301)	Uncharacterized protein (Q2T2W2)	hypothetical protein	dihydrolipoamide dehydrogenase	442
Rhodobacter sphaeroides (strain ATCC 17023 / 2.4.1 / NCIB 8253 / DSM 158)	Putative transcriptional activator (Q3J1P0)	PA phosphatase related phosphoesterase	transcriptional regulator	160
Burkholderia pseudomallei (strain 1710b)	Uncharacterized protein (Q3JIP0)	hypothetical protein	hypothetical protein	406
Burkholderia mallei (strain ATCC 23344	Uncharacterized protein (Q629V5)	hypothetical protein	hypothetical protein	412
Burkholderia mallei (strain ATCC 23344)	Uncharacterized protein (Q62DY7)	transposase	hypothetical protein	295
Burkholderia pseudomallei (strain K96243)	Putative transcriptional regulator (Q63I00)	hypothetical protein	dihydrolipoamide dehydrogenase	385
Oligotropha carboxidovorans (strain ATCC 49405 / DSM 1227 / OM5	Putative transcriptional regulator (Q6LBC3)	autoinducer synthetase	hypothetical protein	152
Proteus vulgaris	Transcriptional regulator (Q8L2C1)	phenol hidroxylase	hypothetical protein	198
Rhizobium meliloti (strain 1021) (Ensifer meliloti)	Putative uncharacterized protein (Q92JR9)	mobile elment protein	ATP permease	83
Klebsiella pneumoniae	Klebsiella pneumoniae subsp. rhinoscleromatis strain SB3432, complete genome (R4YG78)			142
Pseudomonas putida H8234	Uncharacterized protein (R9VE62)	hypothetical protein	hypothetical protein	163
Salmonella enterica subsp. enterica serovar 4,[5],12:i:- str. 08-1736	Transcriptional regulator (S5IFK3)	response regulator	glutamine ABC transporter ATP-binding protein	161
Burkholderia pseudomallei MSHR305	Autoinducer binding domain protein (S5P8M2)	hypothetical protein	dihydropolil dehidrogenase	343
Pseudomonas syringae pv. actinidiae ICMP 19079	NarL family response regulator (S6W3U0)	anthranilate synthase, amidotransferase componen	A235_00220	164
Photorhabdus temperata subsp. temperata M1021	Regulatory protein LuxR (T0Q8D7)	hypothetical protein	protein	99
Aeromonas salmonicida subsp. pectinolytica 34mel	Transcriptional activator protein AhyR/asaR (T0QUF4)	histone-like nucleoid structuring protein	K931_18816	124
Escherichia coli UMEA 3052-1	Regulatory protein SdiA (T8MKL9)	not found	G902_02207	150
Enterococcus gallinarum EGD-AAK12	Uncharacterized protein (U1E1C0)	not found	hypothetical protein	88
Pseudoalteromonas rubra ATCC 29570	Uncharacterized protein (U1LUM8)	hypothetical protein	hypothetical protein	236
Loktanella cinnabarina LL-001	DNA-binding HTH domain-containing proteins (U2Z0T2)	lipid A biosynthesis lauroyl acyltransferase	DNA-binding HTH domain-containing proteins	163
Vibrio azureus NBRC 104587	Uncharacterized protein (U3ACV7)	3-oxoacyl-[acyl-carrier-protein] reductase	hypothetical protein	178
Acinetobacter baumannii NCGM 237	LuxR family transcriptional regulator (U3TA04)	LuxR family transcriptional regulator	hypothetical protein	164
Plautia stali symbiont	LuxR family transcriptional regulator (U3U315)	luxR familu transcriptional regulator	hypothetical protein	71
Rhodobacteraceae bacterium HIMB11	Autoinducer binding domain (U4UWZ5)	glycine/D-amino acid oxidase, deaminating	response regulator containing a CheY-like receiver domain and an HTH DNA-binding domain	92
Pseudomonas sp. VLB120	LuxR family transcriptional regulator (U5VJV1)	hypothetical protein	transposase	167
Pseudomonas putida SJ3	Uncharacterized protein (U7RG40)	hypothetical protein	hypothetical protein	163
Pseudomonas aeruginosa BL08	Transcriptional activator protein lasR (U8L449)	transcriptional activator protein lasR	calcium-translocating P-type ATPase, PMCA-type	113
Pseudomonas aeruginosa BWHPSA016	Regulatory protein rhlR (U9LTM1)	regulatory protein rhlR	rhamnosyltransferase chain B	173
Pseudomonas aeruginosa BWHPSA015	Transcriptional activator protein lasR (U9LX78)	cyl-homoserine-lactone synthase	Calcium-translocating P-type ATPase, PMCA-type	247
Pseudomonas aeruginosa BWHPSA00	Transcriptional activator protein lasR (U9PGH9)	regulatory protein RsaL	calcium-translocating P-type ATPase, PMCA-type	231
Salmonella enterica subsp. enterica serovar Virchow str. ATCC 51955	DNA-binding transcriptional activator SdiA (V1IFZ7)	putative amino-acid ABC transporter ATP-binding protein YecC	hypothetical protein	187
Salmonella enterica subsp. enterica serovar Kentucky str. ATCC 9263	DNA-binding transcriptional activator SdiA (V1XI23)	putative amino-acid ABC transporter ATP-binding protein YecC	hypothetical protein	225
uncultured Thiohalocapsa sp. PB-PSB1	Uncharacterized protein (V4JIY1)	hypothetical protein	hypothetical protein	124
Pseudomonas taiwanensis SJ9	Uncharacterized protein (V7D6V2)	CDP-diacylglycerol--glycerol-3-phosphate 3-phosphatidyltransferase	type VI secretion protein	169
Mesorhizobium sp. L2C089B000	Uncharacterized protein (V7GU65)	hypothetical protein	pantoate--beta-alanine ligase	89
Pseudomonas monteilii SB3078	Uncharacterized protein (V9URD0)	hypothetical protein	CDP-diacylglycerol--glycerol-3-phosphate 3-phosphatidyltransferase	169
Pseudomonas monteilii SB3101	Uncharacterized protein (V9V6I2)	hypothetical protein	CDP-diacylglycerol--glycerol-3-phosphate 3-phosphatidyltransferase	169
Burkholderia pseudomallei NAU20B-16	Uncharacterized protein (V9Z1Z0)	integrase core domain protein	phage integrase family protein	385
Burkholderia pseudomallei MSHR146	W0Q0S1_BURP	major Facilitator Superfamily protein	ipoamide acyltransferase component of branched-chain alpha-keto acid dehydrogenase complex	385
Legionella oakridgensis RV-2-2007	Autoinducer binding domain protein (W2V5Q6)	arabinose efflux permease	retron-type reverse transcriptase	162
Agrobacterium tumefaciens LBA4213 (Ach5)	Transcriptional activator protein SolR-like protein (W8FIU1)	transcriptional activator protein SolR-like protein	hypothetical protein	191
Burkholderia pseudomallei MSHR520	Autoinducer binding domain protein (W8JYT3)	hypothetical protein	dihydrolipoyl dehydrogenase	385
Burkholderia pseudomallei MSHR6137	ranscriptional regulator (W9ULQ5)	hypothetical protein	hypothetical protein	385
Thiorhodococcus sp. AK35	Uncharacterized protein (W9V8V1)	MiaB family protein, possibly involved in tRNA or rRNA modification	hypothetical protein	252
Mesorhizobium sp. LSJC280B00	Uncharacterized protein (X5NZF3)	hypothetical protein	hypothetical protein	142
Mesorhizobium sp. LSHC426A00	Uncharacterized protein (X5TY94)	conjugal transfer protein TraI	pantoate--beta-alanine ligase	108
Mesorhizobium sp. LSHC414A00	Uncharacterized protein (X5VVA4)	pantoate--beta-alanine ligase	hypothetical protein	107
Mesorhizobium sp. LNJC374B00	Uncharacterized protein (X6BD22)	hypothetical protein	hypothetical protein	76
Mesorhizobium sp. LNJC372A00	Uncharacterized protein (X6BIG6)	hypothetical protein	hypothetical protein	76
Mesorhizobium sp. LNHC252B00	Uncharacterized protein (X6CBK2)	hypothetical protein	hypothetical protein	109
Mesorhizobium sp. LNHC252B00	Uncharacterized protein (X6CFP7)	hypothetical protein	hypothetical protein	52
Mesorhizobium sp. LNHC252B00	Transcriptional regulator (X6CQP7)	hypothetical protein	hypothetical protein	182
Mesorhizobium sp. L2C085B000	Uncharacterized protein (X6FPB1)	pantoate--beta-alanine ligase	hypothetical protein	108
Mesorhizobium sp. L2C066B000	Uncharacterized protein (X6H3B9)	3-methyl-2-oxobutanoate hydroxymethyltransferase	hypothetical protein	92
Mesorhizobium sp. L103C131B0	Uncharacterized protein (X6J9L4)	3-methyl-2-oxobutanoate hydroxymethyltransferase	hypothetical protein	120
Mesorhizobium sp. L103C119B0	Uncharacterized protein (X6JGF4)	hypothetical protein	membrane protein	78
