# Supplementary material for: A bioinformatic survey of distribution, conservation, and probable functions of LuxR solo regulators in bacteria
Source: Front Cell Infect Microbiol. 2015 Feb 24;5:16. doi: 10.3389/fcimb.2015.00016 (PMC4338825; doi:10.3389/fcimb.2015.00016)
Supplement: Supplementary file 3 [file Table3.XLSX]

## Sheet: Clusters
CLANS ANALYSIS-Clusters
Clusters
	Cluster 1
CLANS ID	Bacteria	LuxR solo Gene ID	5' flanking gene product	3' flanking gene product	Length of product
1	B_thailandensisE264/ATCC700388/DSM13276/CIP106301_Q2T3H4	BTH_II2087	thiotemplate mechanism natural product synthetase	D-methionine ABC transporter, periplasmic D-methionine-binding protein	425aa
3	V_paradoxusEPS_E6V249	Varpa_4968	Peptidoglycan-binding lysin domain	ornithine cyclodeaminase/mu-crystallin	377aa
4	B_cenocepacia_PC184_A2W3Y7	BCPG_05076	regulatory protein, LuxR	Natural resistance-associated macrophage protein	376aa
5	B_thailandensisE264/ATCC700388/DSM13276/CIP106301_Q2T4F4	BTH_II1751	Autoinducer binding LuxR protein	Trehalase	376aa
6	B_dolosa_AUO158_A2WFU6	BDAG_03651	hypothetical protein	Natural resistance-associated macrophage protein	365aa
7	B_pseudomalleiK96243_Q63JB4	BPSS1804	putative AraC-family transcriptional regulator	putative membrane protein	362aa
10	B_glumae_BGR1_C5ALN2	bglu_2g02680	dihydrolipoamide dehydrogenase	amino acid adenylation domain-containing protein	355aa
11	B_gladioli_BSR3_F2LRH9	bgla_1p0680	diguanylate cyclase/phosphodiesterase	Fatty acyl-AMP ligase	352aa
15	B_thailandensisE264/ATCC700388/DSM13276/CIP106301GN_Q2T7S4	BTH_II0575	transcriptional regulator, AraC family	Transposase	343aa
16	Burkholderia_sp_Ch1-1_I2IN96	BCh11DRAFT_07784	hypothetical protein	Fatty acid desaturase	342aa
17	B_multivorans_ATCCBAA-247_J4SNG7	BURMUCF1_A0348	autoinducer-binding domain protein	natural resistance-associated macrophage	341aa
18	B_terrae_BS001_I5CC44	WQE_49488	RNase II stability modulator	putative DNA-binding phage protein	341aa
25	D_dadantii_3937_E0SGK3	Dda3937_00840	ABC transporter_permease component	hypothetical protein, the next gene is a peptidase	326aa
30	Streptomyces_sp_AA4_D9VGZ0	SSMG_04019	Conserved hypothetical protein (Amidase)	L-Lactate oxidase	316aa
31	Burkholderia_AU4i_U2FU10	L810_3129	putative transcriptional regulator of trehalose utilization, LuxR family	Asparagine synthetase	315aa
32	V_paradoxusB4_T1XKY5	VAPA_2c06370	transcriptional regulator, AraC family	hypothetical protein	312aa
33	A_vitis_S4/ATCC_BAA-846_B9K1Q2	Avi_5725	diaminopimelate decarboxylase	Glycosyl transferase	307aa
34	Variovorax_sp_CF313_J3CKQ5	PMI12_03475	N-formylglutamate amidohydrolase	tRNA-OTHER	303aa
35	S_wittichii_RW1/DSM6014/JCM10273_A5VEI3	Swit_4359	TonB-dependent receptor	hypothetical protein	301aa
36	B_caribensis_MBA4_W4NTB0	K788_003154	Serine/threonine protein kinase	OsmC/Ohr family protein	301aa
37	A_radiobacter_DSM30147_W1LEH6	L902_01530	Hypothetical protein	Hypothetical protein	300aa
38	R_sp_22II-s10s_W4HLR4	ATO8_06626	thymidine kinase	rimO (ribosomal protein S12 methylthiotransferase)	299aa
39	S_stellata_E-37_A3JZP1	SSE37_09048	Glyoxalase family protein	Imidazoleglycerol-phosphate dehydratase	298aa
40	N_pacificus_pht-3B_K2MHG4	NA2_05126	family 3 extracellular solute-binding protein	glycosyl transferase family protein	297aa
41	M_extorquens_ATCC14718/DSM 1338/AM1_C5B5L7	MexAM1_META2p0955	hypothetical protein	Autoinducer binding domain containing LuxR regulator	296aa
42	R_halodurans_JCM10272_X7EK41	OCH239_07795	thymidine kinase	ribosomal protein S12 methylthiotransferase	295aa
43	A_manganoxydans_SI85_Q1YE62	SI859A1_03556	ATP-dependent hsl protease ATP-binding subunit HslU	Alkylated DNA repair protein AlkB	294aa
44	A_sp_P52-10_W3RS63	X566_08905	PTS sugar transporter subunit IIA	transporter	294aa
45	B_thailandensisE264/ATCC700388/DSM13276/CIP106301GN_Q2T4F5	BURTA BTH_II1750	Autoinducer binding LuxR protein	asparagine synthase	294aa
46	B_gladioli_BSR3_F2LE97	bgla_1g16270	Sodium:dicarboxylate symporter	hypothetical protein	293aa
47	B_thailandensisMSMB43_I6AD78	A33K_16742	Autoinducer binding LuxR protein	asparagine synthase	292aa
48	C_violaceum_ATCC12472/DSM30191/JCM1249/NBRC12614/NCIMB9131/NCTC9757_Q7NVU6	CV_2246	flavoprotein NADH-dependent oxidoreductase	transaldolase	291aa
49	P_denitrificans_Pd1222_A1B8E7	Pden_3724	hypothetical protein	elongation factor Ts	290aa
50	K_pneumoniae_ISC21_W1GPU0	tr_	Cystine ABC transporter, ATP-binding protein	hypothetical protein	289aa
51	Pseudomonas sp. GM79	PMI36_04623	proline-specific peptidase	proline-specific peptidase	289aa
52	B_cenocepacia_PC184_A2W1I3	BCPG_04200	Bacterial regulatory helix-turn-helix proteins, AraC family	2-isopropylmalate synthase	288aa
53	S_medicae_WSM419_A6U6L8	Smed_0441	regulatory protein LuxR	hypothetical protein	286aa
54	S_sp_LH128_J8VIT5	LH128_12198	GIY-YIG domain of uncharacterized hypothetical protein	Permeases of the drug/metabolite transporter (DMT) superfamily	283aa
55	M_sp_STM4661_M5F8H5	MESS4_50017	putative Exodeoxyribonuclease 7 small subunit	hypothetical protein (transposase)	281aa
56	R_photometricum_DSM122_H6SQ31	RSPPHO_00675	ErfK/YbiS/YcfS/YnhG	MscS Mechanosensitive ion channel	280aa
57	Pseudomonas syringae pv. actinidiae ICMP 18801	A221_28328	anthranilate synthase, amidotransferase component	hypothetical protein	280aa
58	Alcanivorax pacificus W11-5	S7S_00224	ISCja1, transposase orfB	major facilitator superfamily transporter	279aa
59	Pseudomonas putida (strain KT2440)	PP_4647	ferredoxin--NADP+ reductase, putative	nucleotide methyltransferase, putative	279aa
60	P_bermudensis_JCM 13377/KCTC12554/HTCC2601_Q0FVY2	R2601_04318	hypothetical protein	hypothetical protein	278aa
61	S_wittichii_RW1/DSM6014/JCM10273_A5V7U1	Swit_1997	hypothetical protein	acyl-CoA dehydrogenase domain protein	278aa
62	C_malonaticus_507_K8C0C6	BN130_1275	Cystine ABC transporter, ATP-binding protein	Putative cytoplasmic protein	278aa
63	R_etli_CNPAF512_F2AFE4	RHECNPAF_5600026	proline iminopeptidase	Pseudogene	265aa
	Cluster 2
2	B_thailandensis2002721723_W6BQB8	BTQ_5587	dihydrolipoyl dehydrogenase	hypothetical protein	383aa
12	B_gladioli_BSR3_F2LIJ0	bgla_2g03080	hypothetical protein	Amino acid adenylation domain protein	348aa
14	Cupriavidus sp. HPC(L)_V2I1L2	B551_0215905	MFS transporter	alanine racemase	346aa
21	B_phytofirmans_DSM17436/PsJN_B2T8A3	Bphyt_6042	transcriptional regulator, AraC family	Amidase	333aa
22	Burkholderia_CCGE1002_D5WFL0	BC1002_3365	transcriptional regulator, AraC family	ABC-2 type transporter	333aa
23	C_taiwanensisR1/LMG19424_B3RAC5	RALTA_B1249	putative muconolactone transporter; Major facilitator superfamily MFS_1	T3SS inner membrane protein	333aa
24	Rhizobium_sp_NGR234_P55629	NGR_a01900	putative transposase of undefined mobile element	diaminobutyrate--2-oxoglutarate transaminase BxrG	326aa
	Cluster 3
0	B_gladioli_BSR3_F2LRG9	bgla_1p0580	Thioesterase	FAD binding domain containing protein	474aa
20	B_thailandensisMSMB121_N0AP16	BTI_4599	diguanylate cyclase domain protein	bacterial extracellular solute-binding, 7 family protein	339aa
26	R_freirei_PRF81_N6TWM4	RHSP_05028	mobile element protein	diaminobutyrate--pyruvate aminotransferase	322aa
28	R_isoporaeLMG25204_X7FDR7	RISW2_18405	thymidine kinase	rimO	320aa
29	V_paradoxusEPS_E6V268	Varpa_4987	tRNA-Met3	helix-turn-helix domain protein	320aa
	Cluster 4
8	R_erythropolis_SK121_C3JQB5	RHOER0001_5049	3-oxoacyl-[acyl-carrier-protein] reductase	Na+/solute symporter	358aa
9	B_pseudomallei576_B7CGJ0	BUC_5088	hypothetical protein	conserved hypothetical protein	357aa
13	P_inhibens_ATCC700781/DSM17395/CIP105210/NBRC16654/BS107_I7F512	PGA1_78p00490	hypothetical protein	putative transcriptional regulator	346aa
	Cluster 5
19	Burkholderia_sp_BT03_W6XBY8	PMI06_009806	diguanylate cyclase	hypothetical protein	340aa
27	S_meliloti_AK83_F6E120	Sinme_2769	protein of unknown function DUF1153	tRNA-specific 2-thiouridylase mnmA	321aa

## Sheet: Blast Matrix pP-values
Column Key-CLANS ID of sequence pairs used for BLAST:BLAST matrix pP-value for each connection
0 20 :0.9936994
0 26 :0.9936994
0 28 :0.9936994
0 29 :0.9936994
1 10 :0.21737036
1 11 :0.23763838
1 17 :0.7983943
1 30 :0.23903617
1 31 :0.31324592
1 32 :0.31324592
1 33 :0.31324592
1 34 :0.3142219
1 35 :0.23984751
1 36 :0.31324592
1 38 :0.31324592
1 39 :0.31134924
1 40 :0.31324592
1 41 :0.31324592
1 42 :0.31324592
1 44 :0.31324592
1 45 :0.3165404
1 46 :0.31324592
1 47 :0.31324592
1 48 :0.31324592
1 49 :0.31134924
1 51 :0.31764987
1 52 :0.3138565
1 53 :0.31324592
1 54 :0.31324592
1 55 :0.3165404
1 56 :0.31324592
1 57 :0.31023976
1 58 :0.31324592
1 59 :0.31324592
1 6 :0.18722616
1 60 :0.23984751
1 61 :0.31324592
1 62 :0.31324592
1 63 :0.31324592
10 17 :0.21463065
10 18 :0.30228472
10 5 :0.21872212
10 6 :0.738524
11 17 :0.2535341
11 30 :0.30945256
11 31 :0.20753303
11 37 :0.21573032
11 39 :0.21494314
11 44 :0.20753303
11 46 :0.20753303
11 51 :0.20613524
11 53 :0.20753303
11 56 :0.20753303
11 59 :0.20753303
11 62 :0.20753303
12 14 :0.4228567
12 21 :0.2716416
12 24 :0.42994452
13 8 :0.75428987
13 9 :0.74798924
14 21 :0.34285238
14 24 :0.44176576
15 1 :0.23273554
15 11 :0.25983474
15 17 :0.23928562
15 25 :0.82989746
15 3 :0.23133776
15 30 :0.23133776
15 31 :0.24204233
15 33 :0.24204233
15 34 :0.23792669
15 35 :0.22017998
15 36 :0.24204233
15 37 :0.23463222
15 39 :0.24093284
15 41 :0.24204233
15 42 :0.24204233
15 43 :0.24204233
15 44 :0.24204233
15 46 :0.24204233
15 48 :0.24204233
15 49 :0.23463222
15 51 :0.24093284
15 53 :0.24204233
15 56 :0.24204233
15 57 :0.23763838
15 59 :0.24204233
15 60 :0.22017998
15 61 :0.24204233
15 62 :0.24204233
17 31 :0.30945256
17 46 :0.30945256
17 53 :0.30945256
17 56 :0.30945256
17 59 :0.30945256
18 16 :0.1835066
18 31 :0.19493178
18 33 :0.19493178
18 34 :0.19493178
18 35 :0.18534383
18 36 :0.19493178
18 37 :0.19353399
18 39 :0.19052783
18 4 :0.22502992
18 41 :0.19493178
18 42 :0.19493178
18 43 :0.19493178
18 44 :0.19493178
18 46 :0.19493178
18 48 :0.19493178
18 49 :0.19353399
18 5 :0.22502992
18 51 :0.2004452
18 53 :0.19493178
18 56 :0.19493178
18 57 :0.18913004
18 59 :0.19493178
18 6 :0.30504143
18 60 :0.18534383
18 62 :0.19493178
18 7 :0.2140831
2 12 :0.4908432
2 14 :0.39766136
2 21 :0.25904754
2 22 :0.4721522
2 23 :0.4695567
2 24 :0.45230916
20 26 :0.9936994
20 28 :0.9936994
20 29 :0.9936994
22 12 :0.46083596
22 14 :0.5161125
22 21 :0.33119228
22 24 :0.5892686
23 12 :0.4496434
23 14 :0.48665014
23 21 :0.3044867
23 22 :0.8078309
23 24 :0.5700614
24 21 :0.2716488
25 1 :0.22833158
25 11 :0.27873662
25 17 :0.2357417
25 3 :0.22944106
25 30 :0.22833158
25 31 :0.24204233
25 33 :0.24204233
25 34 :0.23928562
25 35 :0.21534388
25 37 :0.23463222
25 39 :0.24093284
25 41 :0.24204233
25 42 :0.24204233
25 43 :0.24204233
25 44 :0.24204233
25 46 :0.24204233
25 48 :0.24204233
25 49 :0.23463222
25 51 :0.24093284
25 53 :0.24204233
25 56 :0.24204233
25 57 :0.23778254
25 59 :0.24204233
25 60 :0.21534388
25 62 :0.24204233
26 29 :0.9936994
27 19 :0.24014565
28 26 :0.9936994
28 29 :0.9936994
3 1 :0.23792669
3 11 :0.31134924
3 17 :0.23323444
3 33 :0.19353399
3 34 :0.1916373
3 36 :0.19353399
3 38 :0.19353399
3 39 :0.19682844
3 40 :0.19353399
3 41 :0.19353399
3 44 :0.19353399
3 46 :0.19353399
3 47 :0.19353399
3 51 :0.1916373
3 52 :0.19450997
3 53 :0.19353399
3 54 :0.19353399
3 55 :0.19108255
3 61 :0.19353399
3 62 :0.19353399
3 63 :0.19353399
30 17 :0.23273554
30 3 :0.9118056
30 31 :0.1838336
30 37 :0.18723336
30 46 :0.1838336
30 53 :0.1838336
30 56 :0.1838336
30 59 :0.1838336
31 3 :0.19353399
31 5 :0.1829572
31 56 :0.9118056
31 59 :0.9118056
32 11 :0.20753303
32 15 :0.24204233
32 17 :0.30945256
32 18 :0.19493178
32 25 :0.24204233
32 3 :0.19353399
32 30 :0.1838336
32 31 :0.9118056
32 33 :0.9118056
32 34 :0.9118056
32 35 :0.7542971
32 36 :0.9118056
32 37 :0.8677012
32 38 :0.9118056
32 39 :0.8740018
32 41 :0.9118056
32 42 :0.9118056
32 43 :0.9118056
32 44 :0.9118056
32 46 :0.9118056
32 47 :0.9118056
32 48 :0.9118056
32 49 :0.8677012
32 5 :0.1829572
32 50 :0.8677012
32 51 :0.9118056
32 52 :0.905505
32 53 :0.9118056
32 56 :0.9118056
32 57 :0.8803025
32 59 :0.9118056
32 60 :0.7542971
32 61 :0.9118056
32 62 :0.9118056
32 63 :0.9118056
33 11 :0.20753303
33 17 :0.30945256
33 30 :0.1838336
33 31 :0.9118056
33 34 :0.9118056
33 35 :0.7542971
33 37 :0.8677012
33 39 :0.8740018
33 41 :0.9118056
33 42 :0.9118056
33 44 :0.9118056
33 46 :0.9118056
33 49 :0.8677012
33 5 :0.1829572
33 51 :0.9118056
33 53 :0.9118056
33 56 :0.9118056
33 59 :0.9118056
33 60 :0.7542971
33 62 :0.9118056
34 11 :0.20864251
34 17 :0.31134924
34 30 :0.1828294
34 31 :0.9118056
34 35 :0.7542971
34 37 :0.8677012
34 39 :0.8740018
34 44 :0.9118056
34 46 :0.9118056
34 5 :0.18446815
34 51 :0.905505
34 53 :0.9118056
34 56 :0.9118056
34 59 :0.9118056
34 60 :0.7542971
34 62 :0.9118056
35 17 :0.24204949
35 31 :0.7542971
35 37 :0.72279394
35 44 :0.7542971
35 46 :0.7542971
35 53 :0.7542971
35 56 :0.7542971
35 59 :0.7542971
35 60 :0.75430423
36 11 :0.20753303
36 17 :0.30945256
36 25 :0.24204233
36 30 :0.1838336
36 31 :0.9118056
36 33 :0.9118056
36 34 :0.9118056
36 35 :0.7542971
36 37 :0.8677012
36 39 :0.8740018
36 41 :0.9118056
36 42 :0.9118056
36 43 :0.9118056
36 44 :0.9118056
36 46 :0.9118056
36 48 :0.9118056
36 49 :0.8677012
36 51 :0.9118056
36 53 :0.9118056
36 56 :0.9118056
36 57 :0.8803025
36 59 :0.9118056
36 60 :0.7542971
36 62 :0.9118056
37 1 :0.31134924
37 17 :0.30884197
37 3 :0.19493178
37 31 :0.8677012
37 4 :0.19150256
37 46 :0.8677012
37 5 :0.19150256
37 53 :0.8677012
37 56 :0.8677012
37 59 :0.8677012
37 7 :0.20803192
38 11 :0.20753303
38 15 :0.24204233
38 17 :0.30945256
38 18 :0.19493178
38 25 :0.24204233
38 30 :0.1838336
38 31 :0.9118056
38 33 :0.9118056
38 34 :0.9118056
38 35 :0.7542971
38 36 :0.9118056
38 37 :0.8677012
38 39 :0.8740018
38 41 :0.9118056
38 42 :0.9118056
38 43 :0.9118056
38 44 :0.9118056
38 46 :0.9118056
38 47 :0.9118056
38 48 :0.9118056
38 49 :0.8677012
38 5 :0.1829572
38 51 :0.9118056
38 53 :0.9118056
38 56 :0.9118056
38 57 :0.8803025
38 59 :0.9118056
38 60 :0.7542971
38 62 :0.9118056
39 17 :0.30945256
39 30 :0.18820934
39 31 :0.8740018
39 35 :0.7290945
39 37 :0.8992044
39 4 :0.09145939
39 44 :0.8740018
39 46 :0.8740018
39 5 :0.09145939
39 53 :0.8740018
39 56 :0.8740018
39 59 :0.8740018
39 60 :0.7290945
39 62 :0.8740018
4 10 :0.21872212
4 31 :0.1829572
4 32 :0.1829572
4 33 :0.1829572
4 34 :0.18446815
4 36 :0.1829572
4 38 :0.1829572
4 40 :0.1829572
4 41 :0.1829572
4 44 :0.1829572
4 46 :0.1829572
4 47 :0.1829572
4 48 :0.1829572
4 53 :0.1829572
4 54 :0.1829572
4 56 :0.1829572
4 58 :0.1829572
4 61 :0.1829572
4 62 :0.1829572
4 63 :0.1829572
40 11 :0.20753303
40 15 :0.24204233
40 17 :0.30945256
40 18 :0.19493178
40 25 :0.24204233
40 30 :0.1838336
40 31 :0.9118056
40 32 :0.9118056
40 33 :0.9118056
40 34 :0.9118056
40 35 :0.7542971
40 36 :0.9118056
40 37 :0.8677012
40 38 :0.9118056
40 39 :0.8740018
40 41 :0.9118056
40 42 :0.9118056
40 43 :0.9118056
40 44 :0.9118056
40 46 :0.9118056
40 47 :0.9118056
40 48 :0.9118056
40 49 :0.8677012
40 50 :0.8677012
40 51 :0.9118056
40 53 :0.9118056
40 56 :0.9118056
40 57 :0.8803025
40 59 :0.9118056
40 60 :0.7542971
40 61 :0.9118056
40 62 :0.9118056
41 11 :0.20753303
41 17 :0.30945256
41 30 :0.1838336
41 31 :0.9118056
41 34 :0.9118056
41 35 :0.7542971
41 37 :0.8677012
41 39 :0.8740018
41 44 :0.9118056
41 46 :0.9118056
41 49 :0.8677012
41 5 :0.1829572
41 51 :0.9118056
41 53 :0.9118056
41 56 :0.9118056
41 59 :0.9118056
41 60 :0.7542971
41 62 :0.9118056
42 11 :0.20753303
42 17 :0.30945256
42 3 :0.19353399
42 30 :0.1838336
42 31 :0.9118056
42 34 :0.9118056
42 35 :0.7542971
42 37 :0.8677012
42 39 :0.8740018
42 4 :0.1829572
42 41 :0.9118056
42 44 :0.9118056
42 46 :0.9118056
42 49 :0.8677012
42 5 :0.1829572
42 51 :0.9118056
42 53 :0.9118056
42 56 :0.9118056
42 59 :0.9118056
42 60 :0.7542971
42 62 :0.9118056
42 7 :0.1998346
43 1 :0.31324592
43 11 :0.20753303
43 17 :0.30945256
43 3 :0.19353399
43 30 :0.1838336
43 31 :0.9118056
43 33 :0.9118056
43 34 :0.9118056
43 35 :0.7542971
43 37 :0.8677012
43 39 :0.8740018
43 4 :0.1829572
43 41 :0.9118056
43 42 :0.9118056
43 44 :0.9118056
43 46 :0.9118056
43 49 :0.8677012
43 5 :0.1829572
43 51 :0.9118056
43 53 :0.9118056
43 56 :0.9118056
43 57 :0.8803025
43 59 :0.9118056
43 60 :0.7542971
43 62 :0.9118056
43 7 :0.1998346
44 17 :0.30945256
44 30 :0.1838336
44 31 :0.9118056
44 37 :0.8677012
44 46 :0.9118056
44 5 :0.1829572
44 53 :0.9118056
44 56 :0.9118056
44 59 :0.9118056
44 60 :0.7542971
45 11 :0.20613524
45 15 :0.24093284
45 17 :0.31134924
45 18 :0.19682844
45 25 :0.24093284
45 3 :0.19108255
45 31 :0.9118056
45 32 :0.9118056
45 33 :0.9118056
45 34 :0.905505
45 35 :0.7542971
45 36 :0.9118056
45 37 :0.8677012
45 38 :0.9118056
45 39 :0.8677012
45 40 :0.9118056
45 41 :0.9118056
45 42 :0.9118056
45 43 :0.9118056
45 44 :0.9118056
45 46 :0.9118056
45 47 :0.9118056
45 48 :0.9118056
45 49 :0.8677012
45 50 :0.86140054
45 51 :0.9118056
45 52 :0.905505
45 53 :0.9118056
45 54 :0.9118056
45 55 :0.9118056
45 56 :0.9118056
45 57 :0.8740018
45 58 :0.9118056
45 59 :0.9118056
45 60 :0.7542971
45 61 :0.9118056
45 62 :0.9118056
45 63 :0.9118056
46 31 :0.9118056
46 5 :0.1829572
46 59 :0.9118056
47 11 :0.20753303
47 15 :0.24204233
47 17 :0.30945256
47 18 :0.19493178
47 25 :0.24204233
47 30 :0.1838336
47 31 :0.9118056
47 33 :0.9118056
47 34 :0.9118056
47 35 :0.7542971
47 36 :0.9118056
47 37 :0.8677012
47 39 :0.8740018
47 41 :0.9118056
47 42 :0.9118056
47 43 :0.9118056
47 44 :0.9118056
47 46 :0.9118056
47 48 :0.9118056
47 49 :0.8677012
47 50 :0.8677012
47 51 :0.9118056
47 52 :0.905505
47 53 :0.9118056
47 56 :0.9118056
47 57 :0.8803025
47 59 :0.9118056
47 60 :0.7542971
47 61 :0.9118056
47 62 :0.9118056
47 63 :0.9118056
48 11 :0.20753303
48 17 :0.30945256
48 3 :0.19353399
48 30 :0.1838336
48 31 :0.9118056
48 33 :0.9118056
48 34 :0.9118056
48 35 :0.7542971
48 37 :0.8677012
48 39 :0.8740018
48 41 :0.9118056
48 42 :0.9118056
48 43 :0.9118056
48 44 :0.9118056
48 46 :0.9118056
48 49 :0.8677012
48 5 :0.1829572
48 51 :0.9118056
48 53 :0.9118056
48 56 :0.9118056
48 57 :0.8803025
48 59 :0.9118056
48 60 :0.7542971
48 62 :0.9118056
48 7 :0.1998346
49 11 :0.21573032
49 17 :0.30884197
49 3 :0.19493178
49 30 :0.18723336
49 31 :0.8677012
49 34 :0.8677012
49 35 :0.72279394
49 37 :0.9118056
49 39 :0.8992044
49 4 :0.19150256
49 44 :0.8677012
49 46 :0.8677012
49 5 :0.19150256
49 51 :0.86140054
49 53 :0.8677012
49 56 :0.8677012
49 59 :0.8677012
49 60 :0.72279394
49 62 :0.8677012
49 7 :0.20803192
5 36 :0.1829572
5 4 :1.0
5 40 :0.1829572
5 47 :0.1829572
5 62 :0.1829572
50 1 :0.30254135
50 11 :0.21243586
50 15 :0.23763838
50 17 :0.30254135
50 18 :0.2008106
50 25 :0.24093284
50 3 :0.19450997
50 30 :0.18723336
50 31 :0.8677012
50 33 :0.8677012
50 34 :0.86140054
50 35 :0.72279394
50 36 :0.8677012
50 37 :0.8551
50 38 :0.8677012
50 39 :0.8551
50 41 :0.8677012
50 42 :0.8677012
50 43 :0.8677012
50 44 :0.8677012
50 46 :0.8677012
50 48 :0.8677012
50 49 :0.8551
50 51 :0.8551
50 53 :0.8677012
50 56 :0.8677012
50 57 :0.8551
50 59 :0.8677012
50 60 :0.72279394
50 61 :0.8677012
50 62 :0.8677012
50 63 :0.8677012
50 7 :0.19793794
51 17 :0.31324592
51 30 :0.1828294
51 31 :0.9118056
51 35 :0.7542971
51 37 :0.86140054
51 39 :0.8677012
51 44 :0.9118056
51 46 :0.9118056
51 53 :0.9118056
51 56 :0.9118056
51 59 :0.9118056
51 60 :0.7542971
51 62 :0.9118056
52 11 :0.20613524
52 15 :0.23763838
52 17 :0.31134924
52 18 :0.19793794
52 25 :0.24533679
52 30 :0.18533666
52 31 :0.905505
52 33 :0.905505
52 34 :0.905505
52 35 :0.7542971
52 36 :0.905505
52 37 :0.8677012
52 38 :0.905505
52 39 :0.8677012
52 40 :0.905505
52 41 :0.905505
52 42 :0.905505
52 43 :0.905505
52 44 :0.905505
52 46 :0.905505
52 48 :0.905505
52 49 :0.8677012
52 50 :0.86140054
52 51 :0.8992044
52 53 :0.905505
52 56 :0.905505
52 57 :0.8740018
52 59 :0.905505
52 60 :0.7542971
52 61 :0.905505
52 62 :0.905505
52 63 :0.905505
52 7 :0.20312908
53 31 :0.9118056
53 46 :0.9118056
53 5 :0.1829572
53 56 :0.9118056
53 59 :0.9118056
53 7 :0.1998346
54 11 :0.20753303
54 15 :0.24204233
54 17 :0.30945256
54 18 :0.19493178
54 25 :0.24204233
54 30 :0.1838336
54 31 :0.9118056
54 32 :0.9118056
54 33 :0.9118056
54 34 :0.9118056
54 35 :0.7542971
54 36 :0.9118056
54 37 :0.8677012
54 38 :0.9118056
54 39 :0.8740018
54 40 :0.9118056
54 41 :0.9118056
54 42 :0.9118056
54 43 :0.9118056
54 44 :0.9118056
54 46 :0.9118056
54 47 :0.9118056
54 48 :0.9118056
54 49 :0.8677012
54 5 :0.1829572
54 50 :0.8677012
54 51 :0.9118056
54 52 :0.905505
54 53 :0.9118056
54 55 :0.9118056
54 56 :0.9118056
54 57 :0.8803025
54 58 :0.9118056
54 59 :0.9118056
54 60 :0.7542971
54 61 :0.9118056
54 62 :0.9118056
54 63 :0.9118056
54 7 :0.1998346
55 11 :0.20613524
55 15 :0.24093284
55 17 :0.31134924
55 18 :0.19682844
55 25 :0.24093284
55 31 :0.9118056
55 32 :0.9118056
55 33 :0.9118056
55 34 :0.905505
55 35 :0.7542971
55 36 :0.9118056
55 37 :0.8677012
55 38 :0.9118056
55 39 :0.8677012
55 40 :0.9118056
55 41 :0.9118056
55 42 :0.9118056
55 43 :0.9118056
55 44 :0.9118056
55 46 :0.9118056
55 47 :0.9118056
55 48 :0.9118056
55 49 :0.8677012
55 50 :0.86140054
55 51 :0.9118056
55 52 :0.905505
55 53 :0.9118056
55 56 :0.9118056
55 57 :0.8740018
55 59 :0.9118056
55 60 :0.7542971
55 61 :0.9118056
55 62 :0.9118056
55 63 :0.9118056
55 7 :0.2004452
56 3 :0.19353399
56 46 :0.9118056
56 5 :0.1829572
56 59 :0.9118056
56 7 :0.1998346
57 11 :0.20942971
57 17 :0.30884197
57 3 :0.1998346
57 30 :0.19052783
57 31 :0.8803025
57 33 :0.8803025
57 34 :0.8740018
57 35 :0.7290945
57 37 :0.89290375
57 39 :0.905505
57 4 :0.18477345
57 41 :0.8803025
57 42 :0.8803025
57 44 :0.8803025
57 46 :0.8803025
57 49 :0.89290375
57 5 :0.18477345
57 51 :0.8677012
57 53 :0.8803025
57 56 :0.8803025
57 59 :0.8803025
57 60 :0.7290945
57 62 :0.8803025
57 7 :0.20864251
58 11 :0.20753303
58 15 :0.24204233
58 17 :0.30945256
58 18 :0.19493178
58 25 :0.24204233
58 3 :0.19353399
58 30 :0.1838336
58 31 :0.9118056
58 32 :0.9118056
58 33 :0.9118056
58 34 :0.9118056
58 35 :0.7542971
58 36 :0.9118056
58 37 :0.8677012
58 38 :0.9118056
58 39 :0.8740018
58 40 :0.9118056
58 41 :0.9118056
58 42 :0.9118056
58 43 :0.9118056
58 44 :0.9118056
58 46 :0.9118056
58 47 :0.9118056
58 48 :0.9118056
58 49 :0.8677012
58 5 :0.1829572
58 50 :0.8677012
58 51 :0.9118056
58 52 :0.905505
58 53 :0.9118056
58 55 :0.9118056
58 56 :0.9118056
58 57 :0.8803025
58 59 :0.9118056
58 60 :0.7542971
58 61 :0.9118056
58 62 :0.9118056
58 63 :0.9118056
58 7 :0.1998346
59 3 :0.19353399
59 4 :0.1829572
59 5 :0.1829572
59 7 :0.1998346
6 17 :0.18282221
6 4 :0.20422418
6 5 :0.20422418
60 17 :0.24204949
60 31 :0.7542971
60 37 :0.72279394
60 46 :0.7542971
60 53 :0.7542971
60 56 :0.7542971
60 59 :0.7542971
60 7 :0.18384074
61 11 :0.20753303
61 17 :0.30945256
61 18 :0.19493178
61 25 :0.24204233
61 30 :0.1838336
61 31 :0.9118056
61 33 :0.9118056
61 34 :0.9118056
61 35 :0.7542971
61 36 :0.9118056
61 37 :0.8677012
61 38 :0.9118056
61 39 :0.8740018
61 41 :0.9118056
61 42 :0.9118056
61 43 :0.9118056
61 44 :0.9118056
61 46 :0.9118056
61 48 :0.9118056
61 49 :0.8677012
61 5 :0.1829572
61 51 :0.9118056
61 53 :0.9118056
61 56 :0.9118056
61 57 :0.8803025
61 59 :0.9118056
61 60 :0.7542971
61 62 :0.9118056
61 63 :0.9118056
61 7 :0.1998346
62 17 :0.30945256
62 30 :0.1838336
62 31 :0.9118056
62 35 :0.7542971
62 37 :0.8677012
62 44 :0.9118056
62 46 :0.9118056
62 53 :0.9118056
62 56 :0.9118056
62 59 :0.9118056
62 60 :0.7542971
63 11 :0.20753303
63 15 :0.24204233
63 17 :0.30945256
63 18 :0.19493178
63 25 :0.24204233
63 30 :0.1838336
63 31 :0.9118056
63 33 :0.9118056
63 34 :0.9118056
63 35 :0.7542971
63 36 :0.9118056
63 37 :0.8677012
63 38 :0.9118056
63 39 :0.8740018
63 40 :0.9118056
63 41 :0.9118056
63 42 :0.9118056
63 43 :0.9118056
63 44 :0.9118056
63 46 :0.9118056
63 48 :0.9118056
63 49 :0.8677012
63 5 :0.1829572
63 51 :0.9118056
63 53 :0.9118056
63 56 :0.9118056
63 57 :0.8803025
63 59 :0.9118056
63 60 :0.7542971
63 62 :0.9118056
63 63 :0.4559028
63 7 :0.1998346
7 11 :0.18344
7 16 :0.18864799
7 31 :0.1998346
7 32 :0.1998346
7 33 :0.1998346
7 34 :0.2004452
7 35 :0.18384074
7 36 :0.1998346
7 38 :0.1998346
7 39 :0.20803192
7 40 :0.1998346
7 41 :0.1998346
7 44 :0.1998346
7 45 :0.2004452
7 46 :0.1998346
7 47 :0.1998346
7 51 :0.20012291
7 62 :0.1998346
8 9 :0.7416886
