# Supplementary material for: A bioinformatic survey of distribution, conservation, and probable functions of LuxR solo regulators in bacteria
Source: Front Cell Infect Microbiol. 2015 Feb 24;5:16. doi: 10.3389/fcimb.2015.00016 (PMC4338825; doi:10.3389/fcimb.2015.00016)
Supplement: Supplementary file 4 [file Table4.XLSX]

## Sheet: Sheet1
Groups of known LuxR solos	Representative members
sdiA orthologs
Yokenella regensburgei ATCC 43003	Human isolate	HMPREF0880_04027	arginine ABC transporter, ATP-binding protein ArtM	hypothetical protein	241aa
Enterobacter cloacae UCI 23	Human-associated, isolated from healthcare facility	P826_02240	cystine transport system ATP-binding protein	hypothetical protein	263aa
Klebsiella oxytoca 10-5242	Human bone isolate	HMPREF9686_02316	putative amino-acid ABC transporter ATP-binding protein YecC	hypothetical protein	259aa
Cronobacter malonaticus 507	Human-associated pathogen	BN130_1275 (sdiA)	Cystine ABC transporter, ATP-binding protein	Putative cytoplasmic protein	278aa
Escherichia coli (strain SE11)	Human commensal	ECSE_2147	Amino acid ABC transporter, ATP binding protein	Hypothetical protein	244aa
Escherichia coli 180050	Human isolate	EC180050_2173	ABC transporter family protein	hypothetical protein	243aa
Citrobacter amalonaticus Y19	Environmental-CO dependent hydrogen producing isolate	SdiA	putative amino-acid ABC transporter ATP-binding protein YecC	hypothetical protein	240aa
Citrobacter freundii ATCC 8090 = MTCC 1658	Human-associated	D186_12327(sdiA)	amino-acid ABC transporter ATP-binding protein YecC	hypothetical protein	240aa
Citrobacter rodentium (strain ICC168)	Animal-associated-Mice isolate	ROD_19711(sdiA)	putative cystine ABC-transporter, ATP-binding protein	conserved hypothetical protein	240aa
Enterobacter cancerogenus ATCC 35316	Human-associated-pathogen	ENTCAN_06648	ABC transporter, ATP-binding protein	hypothetical protein	240aa
Enterobacter asburiae (strain LF7a)	Human-associated-pathogen	Entas_2633	ABC transporter related protein	hypothetical protein	240aa
Enterobacter asburiae L1	Plant-associated, lettuce	DI57_05195	amino acid ABC transporter ATP-binding protein	hypothetical protein	240aa
Enterobacter cloacae EcWSU1	Plant-associated-onion bulb decay pathogen	sdiA (EcWSU1_02857)	Uncharacterized amino-acid ABC transporter ATP-binding protein YecC	Uncharacterized protein YecF	240aa
Enterobacter cloacae S611	Human-associated (probable)	sdiA (EDP2_2434)	ABC transporter family protein	conserved hypothetical protein	240aa
Enterobacter cloacae subsp. cloacae (strain ATCC 13047 / DSM 30054 / NBRC 13535 / NCDC 279-56)	Human-associated-isolated from cerebrospinal fluid, pathogen	sdiA (ECL_01372)	cystine transport system ATP-binding protein	hypothetical protein	240aa
Enterobacter sp. BIDMC 29	Human-associated (probable)	L465_01419	cystine transport system ATP-binding protein	hypothetical protein	240aa
Enterobacter sacchari SP1	Plant-associated-N fixing, Endophytic	C813_00690	amino acid ABC transporter ATP-binding protein	hypothetical protein	240aa
Enterobacter sp. (strain 638)	Plant-associated-growth promoting, endophytic	sdiA (Ent638_2503)	L-cystine ABC transporter ATP-binding protein	putative cytoplasmic protein	240aa
Klebsiella pneumoniae ISC21	Human isolate	N-3-oxohexanoyl-L-homoserine lactone quorum-sensing transcriptional activator	Cystine ABC transporter, ATP-binding protein	hypothetical protein	289aa
Salmonella bongori (strain ATCC 43975 / DSM 13772 / NCTC 12419)	Animal-associated-Associated with reptiles	SBG_1780 (sdiA)	ABC transporter ATP-binding protein	yecF-hypothetical protein	240aa
Shimwellia blattae (strain ATCC 29907 / DSM 4481 / JCM 1650 / NBRC 105725 / CDC 9005-74)	Animal-associated-B12 producing enteric bacterium from cockroach	EBL_c15500	ABC transporter ATP-binding protein YecC	hypothetical protein	233aa
qscR ortholog
Pseudomonas aeruginosa (strain LESB58)	Human pathogen	PLES_34261(QscR)	putative desaturase	probable phenazine biosynthesis protein	237aa
xccR/oryR/psoR orthologs
Pseudomonas sp. GM79	Plant-associated-Rhizosphere/endosphere	PMI36_04623	proline-specific peptidase	proline-specific peptidase	289aa
Rhizobium etli CNPAF512	Plant associated	RHECNPAF_520026	proline iminopeptidase	Pseudogene	277aa
Xanthomonas oryzae pv. oryzae (strain KACC10331 / KXO85)	Plant-associated-Rice pathogen	XOO1268	Amino acid transporters	proline imino-peptidase	277aa
Klebsiella oxytoca M5al	Environmental-Nitrogen fixation and chemical production	KOXM_26440	putative proline iminopeptidase	proline-specific peptidase	276aa
Rhizobium leguminosarum bv. trifolii (strain WSM1325)	Plant associated	Rleg_6196	proline-specific peptidase	proline-specific peptidase	275aa
Xanthomonas campestris pv. campestris (strain B100)	Plant-associated-Crucifer pathogen	xcc-b100_1342	Amino acid-polyamine-organocation superfamily protein	prolyl aminopeptidase	272aa
Rhodobacter capsulatus (strain ATCC BAA-309 / NBRC 16581 / SB1003)	Enviromental Associated	RCAP_rcc01088	glutathione ABC transporter periplasmic glutathione-binding protein GsiB	prolyl aminopeptidase-2	261aa
Agrobacterium radiobacter (strain K84 / ATCC BAA-868)	Plant associated	Arad_8442	proline iminopeptidase protein	proline iminopeptidase protein	260aa
Rhizobium tropici CIAT 899	Plant associated	RTCIAT899_PC01395	proline iminopeptidase protein	proline iminopeptidase protein	260aa
Rhizobium meliloti (strain 1021) (Ensifer meliloti)	Plant associated	R02815(SMc04032)	putative proline iminopeptidase protein, pip3	putative proline iminopeptidase protein, pip2	260aa
Pseudomonas fluorescens (strain SBW25)	Plant-associated-Biocontrol agent	PFLU_1630	putative proline iminopeptidase	putative peptidase	254aa
Pseudomonas fluorescens A506	Plant-associated-Biocontrol agent	PflA506_1683(psoR)	putative proline imino peptidase	proline-specific peptidase, putative	254aa
Pseudomonas fluorescens BBc6R8	Environmental-mycorrhiza helper	MHB_002729	proline-specific peptidase	proline-specific peptidase	254aa
Pseudomonas avellanae BPIC 631	Plant-associated-Hazelnut pathogen	Pav631_4218	peptide ABC transporter permease	proline iminopeptidase	254aa
Pseudomonas viridiflava UASWS0038	Plant-associated-Arabidopsis thaliana pathogen	AAI_13405	peptide ABC transporter permease	peptidase S33, tricorn interacting factor 1	254aa
Mesorhizobium amorphae CCNWGS0123	Plant associated	MEA186_34324	proline iminopeptidase protein	proline iminopeptidase protein	253aa
Citreicella sp. SE45	Enviromental Associated	CSE45_4969	penicillin acylase 2	proline iminopeptidase	253aa
Pseudomonas brassicacearum (strain NFM421)	Plant-associated-Beneficial Plant Root-Associated Bacterium	PSEBR_a718	Putative prolyl aminopeptidase	Putative prolyl aminopeptidase	253aa
Pseudomonas putida CSV86	Environmental-a soil isolate, preferentially utilizes naphthalene	CSV86_08733	putative proline iminopeptidase	proline iminopeptidase	253aa
Pseudomonas sp. CMAA1215	Plant growth promoting bacterium	P308_17220	proline iminopeptidase	amino acid amidase	253aa
Pseudomonas fluorescens (strain Pf-5 / ATCC BAA-477)	Plant Commensal	PFL_5298(psoR)	pepQ	putative proline imino peptidase	252aa
Pseudomonas sp. FH1	Environmental bacteria	H096_31861	amino acid transporter	proline-specific peptidase	252aa
Rahnella aquatilis (strain ATCC 33071 / DSM 4594 / JCM 1683 / NBRC 105701 / NCIMB 13365 / CIP 78.65)	Environmental-Drinking water isolate	Rahaq2_4608	ABC-type dipeptide/oligopeptide/nickel transport system, permease component	proline-specific peptidase	251aa
Yersinia pestis PY-11	Human associated	YPPY11_1287	prolyl oligopeptidase family protein	hypothetical protein	247aa
Brenneria sp. EniD312	Plant-associated, pathogen	BrE312_1535	proline imino peptidase	hypothetical protein	251aa
Serratia sp. ATCC 39006	Environmental-Secondary metbolite producer	Ser39006_02096	Prolyl aminopeptidase	hypothetical protein	251aa
expR/aviR orthologs
Agrobacterium sp. (strain H13-3)	Plant associated	AGROH133_09107	Beta-(1-->2)glucan export ATP-binding/permease protein	Pyruvate carboxyl transferase	258aa
Ensifer adhaerens OV14	Plant associated	OV14_0805	glucan exporter ATP-binding protein	pyruvate carboxylase	257aa
Rhizobium etli (strain CFN 42 / ATCC 51251)	Plant associated	RHE_CH04001	cyclic beta-1,2-glucan ABC transporter	pyruvate carboxylase	251aa
Rhizobium leguminosarum bv. trifolii (strain WSM1325)	Plant associated	Rleg_4168	glucan exporter ATP-binding protein	pyruvate carboxylase	251aa
Agrobacterium radiobacter (strain K84 / ATCC BAA-868)	Plant associated	Arad_4719	beta-1,2-glucan ABC transporter, ATP-binding protein	pyruvate carboxylase protein	246aa
Agrobacterium vitis (strain S4 / ATCC BAA-846)	Plant associated	Avi_4374(aviR)	beta (1-->2) glucan export ATP-binding protein	pyruvate carboxylase	246aa
Rhizobium freirei PRF 81	Plant associated	RHSP_83306	beta-1,2-glucan ABC transporter, ATP-binding protein	Pyruvate carboxylase	246aa
Rhizobium grahamii CCGE 502	Plant associated	RGCCGE502_24060	cyclic beta-1,2-glucan ABC transporter	Pyruvate carboxylase	246aa
Rhizobium mesoamericanum STM3625	Plant associated	BN77_0719(expR)	Beta-(1-->2)glucan export ATP-binding/permease protein ndvA	pyruvate carboxylase	246aa
Rhizobium tropici CIAT 899	Plant associated	RTCIAT899_CH18110	cyclic beta-1,2-glucan exporter protein NdvA	pyruvate carboxylase	246aa
Shinella zoogloeoides DD12	Enviromental Associated	SHLA_57c000050	beta-(1-->2)glucan export ATP-binding/permease protein NdvA	pyruvate carboxylase Pyc	246aa
Agrobacterium albertimagni AOL15	Enviromental Associated	QWE_01980	cyclic beta-1,2-glucan ABC transporter	pyruvate carboxylase	245aa
Shinella zoogloeoides DD12	Enviromental Associated	SHLA_57c000050	beta-(1-->2)glucan export ATP-binding/permease protein NdvA	pyruvate carboxylase Pyc	245aa
Rhizobium sp.	Plant associated	NT26_3615	Beta-(1-->2)glucan export ATP-binding/permease protein ndvA	pyruvate carboxylase	240aa
Rhizobium meliloti (strain 1021) (Ensifer meliloti)	Plant associated	R03279(SMc03896)	Insertion sequence element ISRm1	pyruvate carboxylase	184aa
Pseudovibrio sp. (strain FO-BEG1)	Enviromental Associated	PSE_4867	helicase domain protein	Pyruvate carboxylase	239aa
Hoeflea phototrophica DFL-43	Enviromental Associated	HPDFL43_17306	Alcohol dehydrogenase	Pyruvate carboxyl transferase	247aa
ppoR orthologs
Pseudomonas sp. GM33	Plant-associated-Rhizosphere/endosphere	PMI26_06149	flavodoxin reductase family protein	16S RNA, methylase RsmC	237aa
Pseudomonas sp. GM48	Plant-associated-Rhizosphere/endosphere	PMI28_04910	flavodoxin reductase family protein	16S RNA methylase RsmC	237aa
Pseudomonas sp. GM55	Plant-associated-Rhizosphere/endosphere	PMI31_05406	flavodoxin reductase family protein	16S RNA G1207 methylase RsmC	237aa
Pseudomonas sp. GM74	Plant-associated-Rhizosphere/endosphere	PMI34_03159	flavodoxin reductase family protein	16S RNA G1207 methylase RsmC	237aa
Pseudomonas sp. GM80	Plant-associated-Rhizosphere/endosphere	PMI37_04263	flavodoxin reductase family protein	16S RNA G1207 methylase RsmC	237aa
Pseudomonas brassicacearum (strain NFM421)	Plant-associated-Beneficial Plant Root-Associated Bacterium	PSEBR_a4893	Ferredoxin--NADP(+) reductase	rRNA (guanine-N(2)-)-methyltransferase	237aa
Pseudomonas fluorescens Q2-87	Plant-associated-Biocontrol agent	PflQ2_4761	ferredoxin--NADP reductase	ribosomal RNA large subunit methyltransferase G	237aa
Pseudomonas fluorescens (strain SBW25)	Plant-associated-Biocontrol agent	PFLU_5342	ferredoxin--NADP reductase	putative methyltransferase	236aa
Pseudomonas fluorescens A506	Plant-associated-Biocontrol agent	PflA506_4636	ferredoxin--NADP reductase	ribosomal RNA large subunit methyltransferase G	236aa
Pseudomonas fluorescens BBc6R8	Environmental-mycorrhiza helper	MHB_004629	16S rRNA m(2)G 1207 methyltransferase /23S rRNA m(2)G-1835 methyltransferase	Flavodoxin reductase (ferredoxin-NADPH reductase) family 1	236aa
Pseudomonas fluorescens EGD-AQ6	Plant-associated	O204_10260	ferredoxin--NADP reductase	50S rRNA methyltransferase	236aa
Pseudomonas fluorescens SS101	Plant-associated-Wheat rhizosphere biocontrol strain	PflSS101_4691	ferredoxin--NADP(+) reductase	ribosomal RNA large subunit methyltransferase G	236aa
Pseudomonas sp. FH1	Environmental bacteria	H096_09612	putative lipoprotein	ribosomal RNA large subunit methyltransferase G	236aa
Pseudomonas sp. FH4	Environmental	H097_19877	ferredoxin--NADP reductase	ribosomal RNA large subunit methyltransferase G	236aa
Pseudomonas synxantha BG33R	Plant-associated-Rhizosphere bacterium, nematocidal properties	PseBG33_4815	ferredoxin--NADP(+) reductase	ribosomal RNA large subunit methyltransferase G	236aa
Pseudomonas moraviensis R28-S	Environmental-Waste water isolate	PMO01_23620	ferredoxin--NADP reductase	50S rRNA methyltransferase	236aa
Pseudomonas putida (strain W619)	Plant-associated-Endophytic strain	PputW619_0791	oxidoreductase FAD/NAD(P)-binding domain protein	rRNA (guanine-N(2)-)-methyltransferase	236aa
Pseudomonas sp. GM102	Plant-associated-Rhizosphere/endosphere	PMI18_00511	flavodoxin reductase family protein	16S RNA methylase RsmC	236aa
Pseudomonas sp. GM18	Plant-associated-Rhizosphere/endosphere	PMI21_02247	flavodoxin reductase family protein	16S RNA, methylase RsmC	236aa
Pseudomonas sp. GM21	Plant-associated-Rhizosphere/endosphere	PMI22_03587	flavodoxin reductase family protein	16S RNA methylase RsmC	236aa
Pseudomonas sp. TKP	Environmental-gamma-Hexachlorocyclohexane-Degrading isolate	U771_27505	ferredoxin--NADP reductase	50S rRNA methyltransferase	236aa
Pseudomonas monteilii SB3078	Environmental-Benzene, Toluene and Ethylbenzene Degrading Bacteria	X969_22055	ferredoxin--NADP reductase	50S rRNA methyltransferase	235aa
Pseudomonas plecoglossicida NB2011	Animal-associated-Fish pathogen	L321_05934	oxidoreductase FAD/NAD(P)-binding subunit	rRNA (guanine-N(2)-)-methyltransferase	235aa
Pseudomonas putida HB3267	Human-Clinical, insecticidal	B479_22515	oxidoreductase, FAD/NAD(P)-binding subunit	rRNA (guanine-N(2)-)-methyltransferase	235aa
Pseudomonas putida S610	Plant-associated-seed-borne bacterium	EDP1_825	ferric reductase NAD binding domain protein	ribosomal L11 methyltransferase family protein	235aa
Pseudomonas sp. (strain TJI-51)		G1E_00386	oxidoreductase FAD/NAD(P)-binding subunit	rRNA (guanine-N(2)-)-methyltransferase	235aa
Pseudomonas sp. GM25	Plant-associated-Rhizosphere/endosphere	PMI24_00474	flavodoxin reductase family protein	16S RNA, methylase RsmC	235aa
Pseudomonas sp. GM79	Plant-associated-Rhizosphere/endosphere	PMI36_01833	flavodoxin reductase family protein	16S RNA G1207 methylase RsmC	235aa
Pseudomonas sp. GM84	Plant-associated-Rhizosphere/endosphere	PMI38_02449	flavodoxin reductase family protein	16S RNA G1207 methylase RsmC	235aa
Pseudomonas sp. VLB120	Environmental-a solvent tolaerant, styrene degrading bacterium	PVLB_03895	oxidoreductase FAD/NAD(P)-binding subunit	rRNA (guanine-N(2)-)-methyltransferase	235aa
Pseudomonas entomophila (strain L48)	Environmental-Entomopathogenic, soil bacterium	PSEEN4773	putative ferredoxin--NADP+ reductase	putative nucleotide methyltransferase	234aa
Pseudomonas mosselii SJ10	Human-Clinical isolate	O165_12590	ferredoxin--NADP reductase	pseudogene	234aa
Pseudomonas putida CSV86	Environmental-a soil isolate, preferentially utilizes naphthalene	CSV86_12245	oxidoreductase FAD/NAD(P)-binding subunit	nucleotide methyltransferase	234aa
Pseudomonas sp. M47T1	Animal-associated-pinewood nematode isolate	PMM47T1_26063	oxidoreductase FAD/NAD(P)-binding:oxidoreductase FAD-binding region	16S rRNA m(2)G 1207 methyltransferase	233aa
Pseudomonas sp. CF149	Human-Non mucoid clinical isolate	CF149_06539	ferredoxin--NADP reductase	16S rRNA m(2)G 1207 methyltransferase	160aa
Pseudomonas fluorescens BRIP34879	Plant-associated-Barley pathogen	A986_15076	ferredoxin--NADP reductase	ribosomal RNA large subunit methyltransferase G	151aa
Pseudomonas fluorescens R124	Environmental-cave isolate	I1A_004502	Flavodoxin reductase	RsmC, SAM or AdoMet-Mtase	240aa
Pseudomonas fluorescens WH6	Germination-Arrest Factor (GAF) producing isolate	PFWH6_5085	ferredoxin--NADP+ reductase	rRNA (guanine-N2-)-methyltransferase	240aa
Pseudomonas fluorescens NCIMB 11764	Environmental-cyanide-utilizing bacterium	B723_27620	ferredoxin-NADP reductase	50S rRNA methyltransferase	243aa
Pseudomonas sp. G5(2012)	Environmental-Indigo dye fermentation vat isolate	PG5_38700	flavodoxin reductase family protein	G1207 methylase RsmC	243aa
Pseudomonas sp. GM41(2012)	Plant-associated-Rhizosphere/endosphere	PMI27_003485	Ferredoxin--NADP(+) reductase	Ribosomal RNA large subunit methyltransferase G	243aa
Pseudomonas sp. GM60	Plant-associated-Rhizosphere/endosphere	PMI32_02631	flavodoxin reductase family protein	16S RNA G1207 methylase RsmC	243aa
Pseudomonas sp. GM78	Plant-associated-Rhizosphere/endosphere	PMI35_06493	flavodoxin reductase family protein	16S RNA G1207 methylase RsmC	243aa
Pseudomonas putida (strain KT2440)	Plant-associated-Biocontrol, bioremediation strain	PP_4647	ferredoxin--NADP+ reductase, putative	nucleotide methyltransferase, putative	279aa
Pseudomonas putida NBRC 14164	Environmental, type strain	PP4_07100	ferredoxin--NADP(+) reductase FprB	23S rRNA methyltransferase RlmG	252aa
Pseudomonas sp. GM30	Plant-associated-Rhizosphere/endosphere	PMI25_005253	Ferredoxin--NADP(+) reductase	Ribosomal RNA large subunit methyltransferase G	242aa
Pseudomonas fluorescens (strain Pf0-1)	Environmental-Soil bacterium important for biocontrol and bioremediation	Pfl01_4889	ferredoxin--NADP reductase	23S rRNA m(2)G-1835 methyltransferase / 16S rRNA m(2)G 1207 methyltransferase	235aa
cepR2 orthologs
Burkholderia thailandensis (strain E264 / ATCC 700388 / DSM 13276 / CIP 106301)	Environmental	BTH_II0575	transcriptional regulator, AraC family	Transposase	343aa
Burkholderia phytofirmans (strain DSM 17436 / PsJN)	Plant-associated	Bphyt_6042	transcriptional regulator, AraC family	Amidase	333aa
Burkholderia sp. (strain CCGE1002)	Plant-associated	BC1002_3365	transcriptional regulator, AraC family	ABC-2 type transporter	333aa
Variovorax paradoxus B4	Environmental	VAPA_2c06370	transcriptional regulator, AraC family	hypothetical protein	312aa
Caulobacter sp. (strain K31)	Enviromental Associated	Caul_2116	AraC family transcriptional regulator	hypothetical protein	249aa
Burkholderia pseudomallei (strain K96243)	Human pathogen	BPSS1804	putative AraC-family transcriptional regulator	putative membrane protein	362aa
Burkholderia cenocepacia PC184	Human isolate-cystic fibrosis isolate	BCPG_04200	Bacterial regulatory helix-turn-helix proteins, AraC family	2-isopropylmalate synthase	288aa
vjbR orthologs
Ochrobactrum anthropi (strain ATCC 49188 / DSM 6882 / NCTC 12168)	Human pathogen	Oant_4224	Transcriptional regulator, TetR family	hypothetical protein	260aa
Ochrobactrum sp. CDB2	Animal associated	WYI_11703	Transcriptional regulator, TetR family	hypothetical protein	260aa
Brucella suis bv. 3 str. 686	Animal associated	BAFG_00200	Transcriptional regulator, TetR family	hypothetical protein	221aa
Brucella abortus (strain 2308)	Animal associated	BAB2_0118(vjbR)	transcriptional regulator, LacI	hypothetical protein	259aa
Phyllobacterium sp. YR531	Plant associated	PMI41_00262	Protein of unknown function (DUF3095)	hypothetical protein	263aa
blxR orthologs
Ochrobactrum intermedium LMG 3301	Enviromental Associated	OINT_1000203	methionine synthase	Aminotransferase	238aa
Ochrobactrum sp. EGD-AQ16	Enviromental Associated	O206_22835	methionine synthase	hypothetical protein	241aa
Ochrobactrum sp. CDB2	Animal associated	WYI_02549	methionine synthase	hypothetical protein	235aa
Brucella canis (strain ATCC 23365 / NCTC 10854)	Animal associated	BCAN_A0195	Dihydroxyacid dehydratase	Aminotransferase	238aa
avhR
Agrobacterium vitis (strain S4 / ATCC BAA-846)	Plant associated	Avi_0918(avhR)	calcium-binding protein regucalcin	ABC transporter nucleotide binding/ATPase protein	230aa
bisR ortholog
Rhizobium etli (strain CFN 42 / ATCC 51251)	Plant associated	RHE_PA00168(cinRa)	trbI	traR	261aa
