# Supplementary material for: A bioinformatic survey of distribution, conservation, and probable functions of LuxR solo regulators in bacteria
Source: Front Cell Infect Microbiol. 2015 Feb 24;5:16. doi: 10.3389/fcimb.2015.00016 (PMC4338825; doi:10.3389/fcimb.2015.00016)
Supplement: Supplementary file 5 [file Table5.XLSX]

## Sheet: Groups of unknown LuxR solos
Groups of unknown LuxR solos	Representative members
Group 1
Salipiger mucosus DSM 16094	Enviromental Associated	Salmuc_02228	3-dehydroquinate dehydratase II	Translation elongation factor Ts	268aa
Jannaschia sp. (strain CCS1)	Enviromental Associated	Jann_2301	3-dehydroquinate dehydratase	hypothetical protein	267aa
Roseibacterium elongatum DSM 19469	Enviromental Associated	roselon_02937	3-dehydroquinate dehydratase II	Translation elongation factor Ts	267aa
Dinoroseobacter shibae (strain DFL 12)	Animal associated	Dshi_1550	3-dehydroquinate dehydratase	elongation factor Ts	260aa
Citreicella sp. SE45	Enviromental Associated	CSE45_1818	3-dehydroquinate dehydratase, type II	translation elongation factor Ts	255aa
Pelagibaca bermudensis (strain JCM 13377 / KCTC 12554 / HTCC2601)	Enviromental Associated	R2601_24964	3-dehydroquinate dehydratase II	Translation elongation factor Ts	255aa
Citreicella sp. 357	Enviromental Associated	C357_03001	3-dehydroquinate dehydratase	elongation factor Ts	254aa
Sagittula stellata E-37	Enviromental Associated	SSE37_06082	3-dehydroquinate dehydratase II	hypothetical protein	253aa
Roseobacter sp. AzwK-3b	Enviromental Associated	RAZWK3B_15865	3-dehydroquinate dehydratase, type II	elongation factor Ts	252aa
Roseovarius nubinhibens ISM	Enviromental Associated	ISM_15650	3-dehydroquinate dehydratase II	Translation elongation factor Ts	252aa
Ruegeria sp. R11	Enviromental Associated	RR11_2316	3-dehydroquinate dehydratase II	hypothetical protein	252aa
Leisingera methylohalidivorans DSM 14336	Enviromental Associated	METH_08830	3-dehydroquinate dehydratase	elongation factor Ts	251aa
Oceanibulbus indolifex HEL-45	Enviromental Associated	OIHEL45_13145	3-dehydroquinate dehydratase	elongation factor Ts	251aa
Phaeobacter gallaeciensis (strain 2.10)	Enviromental Associated	PGA2_c15480	3-dehydroquinate dehydratase AroQ	elongation factor Ts	251aa
Roseobacter sp. MED193	Enviromental Associated	MED193_03932	3-dehydroquinate dehydratase	Translation elongation factor Ts	251aa
Roseobacter sp. SK209-2-6	Enviromental Associated	RSK20926_18892	3-dehydroquinate dehydratase	Elongation factor Ts	251aa
Roseovarius sp. 217	Enviromental Associated	ROS217_20327	3-dehydroquinate dehydratase II	Translation elongation factor Ts	251aa
Roseovarius sp. TM1035	Enviromental Associated	RTM1035_08219	3-dehydroquinate dehydratase	elongation factor Ts	251aa
Silicibacter lacuscaerulensis ITI-1157	Enviromental Associated	SL1157_2844	3-dehydroquinate dehydratase	elongation factor Ts	251aa
Ruegeria sp. (strain TM1040)	Enviromental Associated	TM1040_1212	hypothetical protein	elongation factor Ts	251aa
Silicibacter sp. TrichCH4B	Environmental-marine	SCH4B_4682	3-dehydroquinate dehydratase II	elongation factor Ts	251aa
Rhodobacterales bacterium Y4I	Enviromental Associated	RBY4I_896	3-dehydroquinate dehydratase II	Translation elongation factor Ts	251aa
Rhodobacteraceae bacterium KLH11	Enviromental Associated	RKLH11_1390	3-dehydroquinate dehydratase, type II	translation elongation factor Ts	250aa
Ruegeria pomeroyi (strain ATCC 700808 / DSM 15171 / DSS-3)	Enviromental Associated	SPO1974	3-dehydroquinate dehydratase	elongation factor Ts	249aa
Thalassobacter arenae DSM 19593	Enviromental Associated	thalar_01687	3-dehydroquinate dehydratase II	Translation elongation factor Ts	231aa
Roseobacter sp. CCS2	Enviromental Associated	RCCS2_00422	3-dehydroquinate dehydratase, type II	VCBS	254aa
Maritimibacter alkaliphilus HTCC2654	Enviromental Associated	RB2654_03619	Phosphate regulon transcriptional regulatory protein PhoB (SphR)	Translation elongation factor Ts	253aa
Roseivivax isoporae LMG 25204	Enviromental Associated	RISW2_23710	transposase IS30	elongation factor Ts	253aa
Roseivivax sp. 22II-s10s	Enviromental Associated	ATO8_00685	hypothetical protein	elongation factor Ts	253aa
Loktanella cinnabarina LL-001	Enviromental Associated	MBE-LCI_2444	phosphate regulon transcriptional regulatoryprotein phoB	translation elongation factor Ts	250aa
Rhodobacter capsulatus (strain ATCC BAA-309 / NBRC 16581 / SB1003)	Enviromental Associated	RCAP_rcc01823	hypothetical protein	translation elongation factor Ts	250aa
Defluviimonas sp. 20V17	Enviromental Associated	U879_01715	hypothetical protein	elongation factor Ts	229aa
Octadecabacter arcticus 238	Enviromental Associated	OA238_c19610	IS256 family transposase	elongation factor Ts	223aa
Rhodobacteraceae bacterium HIMB11	Enviromental Associated	HIMB11_02005	Autoinducer binding domain	Translation elongation factor Ts	148aa
Roseivivax isoporae LMG 25204	Enviromental Associated	RISW2_23710	transposase IS30	elongation factor Ts	320aa
Paracoccus denitrificans (strain Pd 1222)	Enviromental Associated	Pden_3724	hypothetical protein	elongation factor Ts	290aa
Actibacterium mucosum KCTC 23349	Enviromental Associated	ACMU_07720	hypothetical protein-RTX toxin	elongation factor Ts	272aa
Roseivivax halodurans JCM 10272	Enviromental Associated	OCH239_03475	twin-arginine translocation pathway signal protein	elongation factor Ts	270aa
Rhodobacteraceae bacterium HTCC2150	Enviromental Associated	RB2150_02239	O-acetylhomoserine sulfhydrylase	Translation elongation factor Ts	273aa
Paracoccus aminophilus JCM 7686	Enviromental Associated	JCM7686_1285	cytidylate kinase	elongation factor EF-Ts	262aa
Celeribacter baekdonensis B30	Enviromental Associated	B30_05936	AsnC/Lrp family transcriptional regulator	elongation factor Ts	261aa
Rhodobacter sp. SW2	Enviromental Associated	Rsw2DRAFT_1081	FAD dependent oxidoreductase	translation elongation factor Ts	267aa
Rubellimicrobium mesophilum DSM 19309	Enviromental Associated	Rumeso_04650	Sensor histidine kinase	Translation elongation factor Ts	263aa
Group 2
Roseovarius nubinhibens ISM	Enviromental Associated	ISM_09921	Crotonyl-CoA carboxylase/reductase, ethylmalonyl-CoA producing	Transamidase GatB domain protein	251aa
Oceanibulbus indolifex HEL-45	Enviromental Associated	OIHEL45_01695(RaiR)	crotonyl-CoA reductase, putative	ATPase	239aa
Roseobacter sp. SK209-2-6	Enviromental Associated	RSK20926_03972	crotonyl-CoA reductase	helicase, ATP-dependent, putative	239aa
Ruegeria mobilis F1926	Enviromental Associated	K529_19387	crotonyl-CoA reductase	ATPase	239aa
Group 3
Roseobacter denitrificans (strain ATCC 33942 / OCh 114) (Erythrobacter sp. (strain OCh 114))	Enviromental Associated	RD1_3967	MerR family transcriptional regulator	hypothetical protein	248aa
Sulfitobacter pontiacus 3SOLIMAR09	Enviromental Associated	PM01_12065	MerR family transcriptional regulator	hypothetical protein	248aa
Oceanibulbus indolifex HEL-45	Enviromental Associated	OIHEL45_09358	transcriptional regulator, MerR family protein	hypothetical protein	253aa
Group 4
Rubellimicrobium mesophilum DSM 19309	Enviromental Associated	Rumeso_01326	Autoinducer binding domain	Adenylosuccinate lyase	201aa
Loktanella hongkongensis DSM 17492	Enviromental Associated	Lokhon_01712	Flagellar motor switch protein FliG	Adenylosuccinate lyase	199aa
Loktanella cinnabarina LL-001	Enviromental Associated	MBE-LCI_1023	Autoinducer binding domain	adenylosuccinate lyase	198aa
Group 5
Salipiger mucosus DSM 16094	Enviromental Associated	Salmuc_03047	thymidine kinase	Ribosomal protein S12p Asp methylthiotransferase	261aa
Roseivivax sp. 22II-s10s	Enviromental Associated	ATO8_06626	thymidine kinase	rimO (ribosomal protein S12 methylthiotransferase)	299aa
Roseivivax halodurans JCM 10272	Enviromental Associated	OCH239_07795	thymidine kinase	ribosomal protein S12 methylthiotransferase	295aa
Group 6
Rhizobium grahamii CCGE 502	Plant associated	RGCCGE502_04255	IclR family transcriptional regulator	ATPases involved in partitionng	243aa
Rhizobium tropici CIAT 899	Plant associated	RTCIAT899_CH04115	transcriptional regulator IclR	ATP-binding protein	243aa
Agrobacterium tumefaciens LBA4213 (Ach5)	Plant-associated	X971_0678	IclR family D-galactonate regulator	nitrate ABC transporter nitrate-binding protein	251aa
Rhizobium etli (strain CFN 42 / ATCC 51251)	Plant associated	RHE_CH00857	IclR family transcriptional regulator	hypothetical protein	248aa
Agrobacterium sp. ATCC 31749	Enviromental Associated	AGRO_2872	IclR family transcriptional regulator	ABC transporter, nucleotide binding/ATPase protein	246aa
Rhizobium tropici CIAT 899	Plant associated	RTCIAT899_CH04115	transcriptional regulator IclR	ATP-binding protein	246aa
Agrobacterium radiobacter (strain K84 / ATCC BAA-868)	Plant associated	Arad_1107	D-galactonate regulator, IclR family	Mrp protein	245aa
Rhizobium leguminosarum bv. trifolii WSM1689	Plant associated	RLEG3_12900	IclR family transcriptional regulator	sodium:proton antiporter	244aa
Ensifer adhaerens OV14	Plant associated	OV14_1760	putative IclR family transcriptional regulator	putative LuxR/GerE family transcriptional regulator	215aa
Sinorhizobium medicae (strain WSM419)	Plant associated	Smed_0441	regulatory protein LuxR	hypothetical protein	286aa
Rhizobium meliloti (strain 1021) (Ensifer meliloti)	Plant associated	R00828(SMc00878)	putative IclR transcription regulator protein	putative LuxR transcription regulator protein	246aa
Ensifer adhaerens OV14	Plant associated	OV14_1761	putative LuxR/GerE family transcriptional regulator	putative ATP-binding Mrp family protein	251aa
Rhizobium fredii (strain HH103)	Plant associated	SFHH103_00506(vanR)	HTH-type transcriptional repressor	Transcriptional activator protein luxR family	246aa
Rhizobium fredii (strain HH103)	Plant associated	SFHH103_00507	Transcriptional activator protein luxR family	Protein mrp	257aa
Rhizobium freirei PRF 81	Plant associated	RHSP_03076	transcription regulator protein	Mrp protein	245aa
Shinella zoogloeoides DD12	Enviromental Associated	SHLA_60c000340	transcriptional activator protein AhyR/AsaR	protein mrp	247aa
Rhizobium lupini HPC(L)	Enviromental Associated	C241_18425	Pectin degradation repressor protein kdgR	Nitrate transport protein	246aa
Group 7
Sinorhizobium meliloti (strain AK83)	Plant associated	Sinme_0342	transcriptional regulator, LuxR family	hypothetical protein	321aa
Mesorhizobium amorphae CCNWGS0123	Plant associated	MEA186_22036	LuxR family transcriptional regulator	hypothetical protein	256aa
Mesorhizobium australicum (strain LMG 24608 / HAMBI 3006 / WSM2073)	Plant associated	Mesau_02030	LuxR family transcriptional regulator	hypothetical protein	256aa
Sinorhizobium medicae (strain WSM419)	Plant associated	Smed_0244	regulatory protein LuxR	hypothetical protein	247aa
Rhizobium meliloti (strain 1021) (Ensifer meliloti)	Plant associated	R00648(SMc03016)visR	Transcriptional regulator of motility genes,LuxR family, visN	conserved hypothetical protein	246aa
Mesorhizobium ciceri bv. biserrulae (strain HAMBI 2942 / LMG 23838 / WSM1271)	Plant associated	Mesci_1968	LuxR family protein	hypothetical protein	256aa
Aquamicrobium defluvii	Enviromental Associated	BG36_20330	LuxR family transcriptional regulator (no autoinducer binding domain)	hypothetical protein	245aa
Group 8
Burkholderia ambifaria (strain ATCC BAA-244 / AMMD)	Plant-associated, rhizospheric, plant growth promoting	Bamb_4231	transcriptional regulator, LuxR family (with autoind domain)	type III secretion FHIPEP protein	277aa
Burkholderia multivorans (strain ATCC 17616 / 249)	Environmental & Human associated	Bmul_3738	transcriptional regulator, LuxR family	type III secretion FHIPEP protein	277aa
Burkholderia cenocepacia MC03	Plant-associated-Plant pathogen	Bcenmc03_5427	transcriptional regulator, LuxR family	type III secretion FHIPEP protein	185aa
Burkholderia dolosa AUO158	Human isolate-pneumonia	BDAG_03651	hypothetical protein	Natural resistance-associated macrophage protein	365aa
Burkholderia cenocepacia PC184	Human isolate-cystic fibrosis isolate	BCPG_05076	regulatory protein, LuxR	Natural resistance-associated macrophage protein	376aa
Burkholderia multivorans ATCC BAA-247	Human isolate-cystic fibrosis isolate	BURMUCF1_A0348	autoinducer-binding domain protein	natural resistance-associated macrophage	341aa
Burkholderia thailandensis (strain E264 / ATCC 700388 / DSM 13276 / CIP 106301)	Environmental	BTH_II1751	Autoinducer binding LuxR protein	Trehalase	376aa
Burkholderia thailandensis (strain E264 / ATCC 700388 / DSM 13276 / CIP 106301)	Environmental	BTH_II1750	Autoinducer binding LuxR protein	asparagine synthase	294aa
Burkholderia thailandensis MSMB43	Environmental	A33K_16742	Autoinducer binding LuxR protein	asparagine synthase	292aa
Burkholderia vietnamiensis AU4i	Environmental	L810_3129	putative transcriptional regulator of trehalose utilization, LuxR family	Asparagine synthetase	315aa
Burkholderia multivorans CGD2	Human isolate-cystic fibrosis isolate	BURMUCGD2_4477	conserved hypothetical protein	putative magnesium transporter	239aa
Group 9
Pseudomonas aeruginosa BL01	Human clinical isolate	Q055_03988	chaperone hchA	oxidoreductase	262aa
Acinetobacter bereziniae CIP 70.12	Human-associated-Skin isolate	F938_03196	chaperone hchA	multidrug efflux protein	250aa
Vibrio albensis VL426	Human pathogen	VCA_000682	chaperone protein hchA	transcriptional regulator	250aa
Acinetobacter baylyi DSM 14961 = CIP 107474	Environmental-Soil bacteria	F952_01487	chaperone hchA	hypothetical protein	246aa
Acinetobacter guillouiae CIP 63.46	Environmental-Sewage isolate	F981_00519	chaperone hchA	Transcriptional regulator, IclR	245aa
Pseudomonas sp. (strain TJI-51)		G1E_27447	chaperone protein HchA	GntR domain-containing protein	242aa
Agrobacterium sp. (strain H13-3)	Plant associated	AGROH133_14590 (in the plasmid)	chaperone protein HchA	diguanylate cyclase	240aa
Beijerinckia indica subsp. indica (strain ATCC 9039 / DSM 1715 / NCIB 8712)	Plant associated	Bind_2507	chaperone protein HchA	short-chain dehydrogenase of various substrate specificities	239aa
Comamonas testosteroni ATCC 11996	Environmental-bioremediation	CTATCC11996_11418	chaperone protein HchA	beta-lactamase	239aa
Pseudomonas chlororaphis subsp. aureofaciens 30-84	Plant-beneficial biocontrol agent	Pchl3084_3368	chaperone protein HchA	NAD dependent epimerase/dehydratase family protein	239aa
Stenotrophomonas maltophilia AU12-09	Environmental-intravascular catheter tip isolate	C405_06441	chaperone protein HchA	hypothetical protein(Metal-dependent hydrolase)	234aa
Pseudomonas entomophila (strain L48)	Environmental-Entomopathogenic, soil bacterium	PSEEN2869	chaperone protein HchA	putative Zinc-dependent dehydrogenase	235aa
Serratia marcescens EGD-HP20	Enviromental-Keratin hydrolyzing bacteria	N040_11235	molecular chaperone	LysR family transcriptional regulator	242aa
Shewanella decolorationis S12	Environmental-Activated sludge isolate, metabolically versatile	SHD_3842	chaperone protein	membrane protein (mgtA)	235aa
Group 10
Pseudomonas sp. CFII64	Environmental	CFII64_14390	2,3-diketo-5-methylthio-1-phosphopentane phosphatase	hypothetical protein	240aa
Pseudomonas avellanae BPIC 631	Plant-associated-Hazelnut pathogen	Pav631_2058	HAD-super family hydrolase	hypothetical protein	240aa
Pseudomonas syringae pv. oryzae str. 1_6	Plant-associated-Rice pathogen	POR16_02305	HAD-superfamily hydrolase	hypothetical protein	240aa
Pseudomonas syringae BRIP34876	Plant-associated-Cereal crop isolate	A979_11890	HAD family 2,3-diketo-5-methylthio-1-phosphopentane phosphatase	hypothetical protein	240aa
Pseudomonas syringae pv. maculicola str. ES4326	Plant-associated-Plant pathogen	PMA4326_22469	HAD-superfamily hydrolase	hypothetical protein	240aa
Pseudomonas viridiflava UASWS0038	Plant-associated-Arabidopsis thaliana pathogen	AAI_05811	HAD family 2,3-diketo-5-methylthio-1-phosphopentane phosphatase	hypothetical protein	240aa
Pseudomonas cichorii JBC1	Plant-associated-plant pathogen	PCH70_17090	2,3-diketo-5-methylthio-1-phosphopentane phosphatase	hypothetical protein	230aa
Group 11
Serratia marcescens SM39	Human Clinical isolate	SM39_1300	3-hydroxyacyl-CoA dehydrogenase	universal stress protein	238aa
Serratia liquefaciens ATCC 27592	Environmental-Bacteria capable of grwing under low pressure	M495_08530	3-hydroxybutyryl-CoA dehydrogenase	universal stress protein	238aa
Serratia plymuthica (strain AS9)	Plant growth promoting bacteria	SerAS9_1780	3-hydroxybutyryl-CoA dehydrogenase	UspA domain-containing protein	238aa
Group 12
Pseudomonas syringae pv. actinidiae ICMP 18801	Plant-associated-Kiwifruit pathogen	A221_28328	anthranilate synthase, amidotransferase component	hypothetical protein	280aa
Pseudomonas brassicacearum (strain NFM421)	Plant-associated-Beneficial Plant Root-Associated Bacterium	PSEBR_m774	anthranilate synthase component II	putative transcription factor, AraC family	272aa
Pseudomonas fluorescens (strain SBW25)	Plant-associated-Biocontrol agent	PFLU_1386	anthranilate synthase component II	putative reductase	235aa
Pseudomonas syringae pv. oryzae str. 1_6	Plant-associated-Rice pathogen	POR16_03562	anthranilate synthase component II	hypothetical protein	235aa
Pseudomonas fluorescens A506	Plant-associated-Biocontrol agent	PflA506_1343	anthranilate synthase component II	xenobiotic reductase B	268aa

## Sheet: Sheet2
List of putative Lux boxes
	LuxR solo	Palindromic motifs (putative Lux Boxes; position in the upstream intergenic sequence; p-value)
Group 1
Salipiger mucosus DSM 16094	Salmuc_02228	CTTATAATCAGTATTATGTA (176-bp; 1.30e-10)
Jannaschia sp. (strain CCS1)	Jann_2301	AATGTGCGTTAACGCTATCT (74-bp; 3.01e-11); CGATCTTTGCCCTGAGGTTG (33-bp; 2.19e-10); CCTTGTCGCCGTCTCCCCGG (12-bp; 1.72e-09)
Roseibacterium elongatum DSM 19469	roselon_02937	CCGATAATCATGATTATGTA (48-bp; 3.50e-09)
Dinoroseobacter shibae (strain DFL 12)	Dshi_1550	TAAGAATTTCTCAATCCGAG (67-bp; 3.46e-08)
Citreicella sp. SE45	CSE45_1818	GTGCTGGACCTGATCCAGGAC (204-bp; 5.45e-11); GCGCGGGGCATTCCGATCAT (231-bp; 6.76e-09)
Pelagibaca bermudensis (strain JCM 13377 / KCTC 12554 / HTCC2601)	R2601_24964	CTTATAATCAGTATTATGTA (219-bp; 1.30e-10)
Citreicella sp. 357	C357_03001	ACCATAATACTGATTATAAG (551-bp; 2.65e-09)
Sagittula stellata E-37	SSE37_06082	AACATAATACCGATTATAAG (318-bp; 1.81e-09)
Roseobacter sp. AzwK-3b	RAZWK3B_15865	CGCATAATCACTATTATGTA (261-bp; 2.29e-09)
Roseovarius nubinhibens ISM	ISM_15650	CATTTGGACATTTGCAATTG (61-bp; 4.34e-10); GTGACGCTCGACAGCGTCAG (132-bp; 1.57e-10)
Ruegeria sp. R11	RR11_2316	ATCAGAAAGGAAATCCCGAC (76-bp; 2.70e-08)
Leisingera methylohalidivorans DSM 14336	METH_08830	AAATTCCAAAATTCGAATTT (261-bp; 3.18e-11)
Oceanibulbus indolifex HEL-45	OIHEL45_13145	CTTATAATTGGTATTATGTA (34-bp; 3.98e-09); CTGATGCTGGACAGCGCCAG (118-bp; 1.57e-10)
Phaeobacter gallaeciensis (strain 2.10)	PGA2_c15480	TCATATTGATATATCTTTCA (51-bp; 1.45e-09); ACGCAACGTTAGCGATAGCT (15-bp; 2.30e-08)
Roseobacter sp. MED193	MED193_03932	ATCTGAAAGCCATTGCACAC (155-bp; 8.97e-08); GCGATTGGAATGCCGATCAC (5-bp; 4.31e-11)
Roseobacter sp. SK209-2-6	RSK20926_18892	AATGTGCGTTAACGCTATCT (74-bp; 3.01e-11); CGATCTTTGCCCTGAGGTTG (33-bp; 2.19e-10); CCTTGTCGCCGTCTCCCCGG (12-bp; 1.72e-09)
Roseovarius sp. 217	ROS217_20327	ATCGACATCGCCATTCTGAT (10-bp; 3.45e-09); GAGCTGGATCTCATCCACCGC (361-bp; 2.38e-10)
Roseovarius sp. TM1035	RTM1035_08219	GTCAAAAACGCCTTTCCGGT (21-bp; 1.18e-08)
Silicibacter lacuscaerulensis ITI-1157	SL1157_2844	CAAGCACGAGCTGGTTCTGG (63-bp; 4.43e-10); GTCGGCGGCCTGTTCGTGGTC (88-bp; 1.73e-08)
Ruegeria sp. (strain TM1040)	TM1040_1212	ACGCCTTTCAAGACCAGTGC (206-bp; 3.10e-08); TCAGACTCATTGCAGTGTAA (435-bp; 4.00e-09)
Silicibacter sp. TrichCH4B	SCH4B_4682	TGTGCAGGTTCATCTGCACA (180-bp; 8.91e-11); GCGCTCTTGCAGAAGAGCGC (10-bp; 2.36e-10); ATAGTCCTCTTCCAGTTTAA (416-bp; 3.09e-08)
Rhodobacterales bacterium Y4I	RBY4I_896	AACATCCAGAAATGGATCTT(74-bp; 1.71e-11); AAGTGCTGCGGGAAGAAGGT (35-bp; 7.71e-10); GAACTCGGAATACTGACGGC (100-bp; 7.47e-10)
Rhodobacteraceae bacterium KLH11	RKLH11_1390	AACATCCAGAAATGGATCTT (74-bp; 1.71e-11); AAGTGCTGCGGGAAGAAGGT (35-bp; 7.71e-10); GAACTCGGAATACTGACGGC (100-bp; 7.47e-10)
Ruegeria pomeroyi (strain ATCC 700808 / DSM 15171 / DSS-3)	SPO1974	TGTTCTCGTTCCTGTCAAAA (18-bp; 1.22e-08)
Thalassobacter arenae DSM 19593	thalar_01687	CACGGAATCGATGATGCGATG (214-bp; 1.62e-10); AAGACCTTGGCCTGTGCTTT (353-bp; 1.01e-09)
Roseobacter sp. CCS2	RCCS2_00422	ATTCCGAATGCACTATCTAT (48-bp; 1.57e-10); AAGGTCCCGGACTATGATTT (78-bp; 1.16e-08)
Maritimibacter alkaliphilus HTCC2654	RB2654_03619	CGAGCCGGGGCTGTTGTTTG (83-bp; 5.46e-08); GCCGCCGAACTGATCGGCGTC (189-bp; 2.39e-10); TTTTCACCGGGCCGCGCAAA (4-bp; 5.85e-09)
Roseivivax isoporae LMG 25204	RISW2_23710	ATTCCTAGGGCAAGATCTGT (8-bp; 7.08e-09)
Roseivivax sp. 22II-s10s	ATO8_00685	GAGCCACGGCGCCGGGGCAA (16-bp; 4.94e-08)
Loktanella cinnabarina LL-001	MBE-LCI_2444	CGAGAGCGTGCAGGGGCAGG (63-bp; 4.35e-08)
Rhodobacter capsulatus (strain ATCC BAA-309 / NBRC 16581 / SB1003)	RCAP_rcc01823	CGAGGCCCTTCAGGACCTTG (11-bp; 7.31e-10); GCGGACTTATAGAGTTTCGG (101-bp; 6.06e-09)
Defluviimonas sp. 20V17	U879_01715	GGAAAGGATCGAAATAGCCC (126-bp; 5.48e-08); GCGAATTTGCAGAAGTTGTA (188-bp; 6.58e-09)
Octadecabacter arcticus 238	OA238_c19610	TATTGACGGCACCTTCCCCG (35-bp; 1.03e-08); CAACACCCGTAAAATGGAAG (80-bp; 6.94e-08)
Rhodobacteraceae bacterium HIMB11	HIMB11_02005	ATTATGTTAATTTATTAATT (74-bp; 1.55e-10); AAATTATCATTGGAATAATC (43-bp; 5.21e-10)
Roseivivax isoporae LMG 25204	RISW2_23710	CACGGGGTCCGCGATGCGATG (145-bp; 5.38e-09)
Paracoccus denitrificans (strain Pd 1222)	Pden_3724	TGCGGACGGCACCGCCACCA (1-bp; 1.11e-08); GCCCGACCCGCTTCTTGTCC (27-bp; 2.95e-08)
Actibacterium mucosum KCTC 23349	ACMU_07720	CAGTTCCGACAGGAACAATT (323-bp; 1.43e-07)
Roseivivax halodurans JCM 10272	OCH239_03475	ATTTTGTTCAAGAAGAAGAG (165-bp; 5.58e-10); AGGGGAAGTCGCGGATCACCT (193-bp; 1.54e-08)
Rhodobacteraceae bacterium HTCC2150	RB2150_02239	TGATAATCTTTCAAATGTAA (52-bp; 4.11e-09); GCATGGTTTCGCGACGAGGC (161-bp; 4.42e-09); TGTTTCGCATTTGGGCATTA (127-bp; 4.14e-09)
Paracoccus aminophilus JCM 7686	JCM7686_1285	TTTCAATCGTCCGAGCGTAA (87-bp; 2.01e-09)
Celeribacter baekdonensis B30	B30_05936	CTCCGGCCGAAAAACGGCTG (92-bp; 4.27e-07)
Rhodobacter sp. SW2	Rsw2DRAFT_1081	GCCTTGGCACTCGACAAGGC (28-bp; 1.00e-09); TTGTTCCCATTGGTGTAAGA (122-bp; 1.80e-08)
Rubellimicrobium mesophilum DSM 19309	Rumeso_04650	GCGCGACCAGCGTCTTGCCC (93-bp; 1.04e-08)
Group 2
Roseovarius nubinhibens ISM	ISM_09921	CATGACGCTCGAACAATTCG (107-bp; 1.16e-08); CTGCGGCGCTCTGAGCGGCAT (17-bp; 4.40e-08); TGAGCGGGGCGAGCGGGACA (56-bp; 1.08e-07)
Oceanibulbus indolifex HEL-45	OIHEL45_01695(RaiR)	GATGATCTTTCAGCAGTTCA (5-bp; 3.68e-08); ATCGCGCCCTTGGAACAGGAT (75-bp; 9.67e-09); GGACTCGGTCAGCCGGTTCA (108-bp; 1.87e-08)
Roseobacter sp. SK209-2-6	RSK20926_03972	ATTATCATAAATGATAAAAAT (213-bp; 1.17e-09); AATTCAAAACAATTAGATCG (289-bp; 1.88e-08); GGCGCATGCATGACTCCTAC (172-bp; 7.01e-09)
Ruegeria mobilis F1926	K529_19387	AGATATGTCATCGACATTGAT (179-bp; 8.89e-09); ACATTAGAT CTTTTAGATCT (248-bp; 1.44e-08); GTCGGAGCTTTGCGTCCGAC (408-bp; 2.21e-09)
Group 3
Roseobacter denitrificans (strain ATCC 33942 / OCh 114) (Erythrobacter sp. (strain OCh 114))	RD1_3967	ACGTAACCAAGACGTTGCGT (64-bp; 8.24e-10); ATCCTATTGTAGCACCGTCT (35-bp; 6.79e-08); AACGGCATTTCTTTGCAGTT (114-bp; 4.27e-08)
Sulfitobacter pontiacus 3SOLIMAR09	PM01_12065	ACGTAGCGTCCAAGTTACGT (99-bp; 1.99e-10); TCACTGCTGTAGAACGGTCA (37-bp; 3.30e-09); CGCGCCGACTAAGTGGTGTG ( 195-bp; 4.92e-08)
Oceanibulbus indolifex HEL-45	OIHEL45_09358	AAATATTCCGCGCGCTCATA (43-bp; 6.16e-09); ATCCAAGACAGGGCTTCGGC (95-bp; 8.75e-08); GCGCGTCTGCGCCACGGCAA (65-bp; 1.82e-07)
Group 4
Rubellimicrobium mesophilum DSM 19309	Rumeso_01326	GGATGTATGTGGAAAGGTTG (79-bp; 3.53e-08); GGGCAGGATCCATCCCGGCG (126-bp; 4.74e-08)
Loktanella hongkongensis DSM 17492	Lokhon_01712	GGACATGTTGGGAAAGGTTA (219-bp; 1.03e-08); CACCCGCATCGATACGGACC (372-bp; 9.44e-09)
Loktanella cinnabarina LL-001	MBE-LCI_1023	TGTGAGGTCGTTCACTCATT (77-bp; 6.16e-09); CGCCAACTTCGATCTTTGCC (56-bp; 5.58e-09)
Group 5
Salipiger mucosus DSM 16094	Salmuc_03047	GGAGGCATCCGCTTCTGACC (192-bp; 1.05e-07); TAGGCAATGCACAAGCCAGA (93-bp; 1.37e-08); TGTCATGATAAATCTTGCCC (50-bp; 4.28e-11)
Roseivivax sp. 22II-s10s	ATO8_06626	GAGCCACGGCGCCGGGGCAA (16-bp; 6.31e-09)
Roseivivax halodurans JCM 10272	OCH239_07795	GAGCCGATGCGATTGCGCCC (50-bp; 5.13e-08); GCGGTCATCAGCATGACCGA (89-bp; 1.51e-09); GCTCTACTTCCATTATTCCA (174-bp; 8.27e-08)
Group 6
Rhizobium grahamii CCGE 502	RGCCGE502_04255	AGCTTAAAATATTGTGATTT (34-bp; 1.60e-10)
Rhizobium tropici CIAT 899	RTCIAT899_CH04115	TGTGTTTCACGTGAATCATC (170-bp; 4.48e-11)
Agrobacterium tumefaciens LBA4213 (Ach5)	X971_0678	CAATTGGCCGCTGATCGATG (71-bp; 2.58e-07)
Rhizobium etli (strain CFN 42 / ATCC 51251)	RHE_CH00857	CATCCGGCATCTGCCCGTCG (86-bp; 3.13e-06)
Agrobacterium sp. ATCC 31749	AGRO_2872	CATGGAGCTGCTGATCAACG (91-bp; 5.87e-07)
Agrobacterium radiobacter (strain K84 / ATCC BAA-868)	Arad_1107	AACCAGGCCGCTGATCGTCG (37-bp; 3.74e-07); ATCTCCGAAGAGTTGAAATAT (158-bp; 5.43e-10)
Rhizobium leguminosarum bv. trifolii WSM1689	RLEG3_12900	CGCCAAGCAGGTCGTCGTTG (26-bp; 5.12e-06)
Ensifer adhaerens OV14	OV14_1760	TGACATTGATAGAAATTTTG (108-bp; 4.15e-09); GAGTCTGATATATTAACGTTA (56-bp; 2.05e-08); TTCACTTTACGGTAAATTAGA (3-bp; 1.10e-10)
Sinorhizobium medicae (strain WSM419)	Smed_0441	TGAGATCACGCATGACCCTG (96-bp; 8.61e-10)
Rhizobium meliloti (strain 1021) (Ensifer meliloti)	R00828(SMc00878)	CATGATTCACGTGAAACATT (192-bp; 1.03e-11); CGAGAAGGCGCTGACAAGCG (43-bp; 1.34e-05)
Ensifer adhaerens OV14	OV14_1761	CGAGAATGCCGGCAATCTCG (794-bp; 1.14e-10); ATTCATCAACTATCAAATAGA (134-bp; 1.86e-08)
Rhizobium fredii (strain HH103)	SFHH103_00506(vanR)	AGCCGAGCAGCTGCTCCTTG (179-bp; 1.64e-08); TCAGGTCACGCATGACCTTG (26-bp; 6.23e-11); TAGAAGCCGAGCAGCTGCTC (183-bp; 1.73e-10)
Rhizobium fredii (strain HH103)	SFHH103_00507	AGCCGAGCAGCTGCTCCTTG (6-bp; 1.64e-08); TAGAAGCCGAGCAGCTGCTC (10-bp; 1.73e-10)
Rhizobium freirei PRF 81	RHSP_03076	CAATGCTCGGCTGACTGTCG (279-bp; 4.78e-06)
Shinella zoogloeoides DD12	SHLA_60c000340	CGCCAGCCCGCTGCTCATCG (208-bp; 9.79e-07)
Rhizobium lupini HPC(L)	C241_18425	ATTTTCGAATATTCTGATCT (80-bp; 1.90e-10); ATAACGCTAATTTTCGAATAT (71-bp; 1.55e-10)
Group 7
Sinorhizobium meliloti (strain AK83)	Sinme_0342	AGATCGAGGAACTGATTTCT (4-bp; 1.88e-09); AAAGCACGGCGTAAAGCATT(203-bp; 4.51e-09); GCAATCGATCAGATAGAAGCC (- 441-bp; 5.19e-11)
Mesorhizobium amorphae CCNWGS0123	MEA186_22036	GTCAAATCGCGTTTGATGTC (252-bp; 3.08e-09); CTAATCTACCCGCAGATGAA (229-bp; 2.19e-10); TCATTGTTGCCCCGCAAAGT (440-bp; 1.15e-08)
Mesorhizobium australicum (strain LMG 24608 / HAMBI 3006 / WSM2073)	Mesau_02030	TTGGCCTCCGTGCCGGTCAA (85-bp; 2.43e-09)
Sinorhizobium medicae (strain WSM419)	Smed_0244	GAAACGCCACATGAAATATT (372-bp; 3.89e-09); CCATCTGCTGCAGGCGATCG (298-bp; 1.42e-09)
Rhizobium meliloti (strain 1021) (Ensifer meliloti)	R00648(SMc03016)visR	CATGATTCACGTGAAACATT (269-bp; 2.62e-11); GGAAGGAAGAACCGACTTCT (442-bp; 1.15e-09); GCCTTCGAGCTGATAGGCGCC (142-bp; 1.68e-09)
Mesorhizobium ciceri bv. biserrulae (strain HAMBI 2942 / LMG 23838 / WSM1271)	Mesci_1968	AGATCGCTTCGAGGAGATTG (316-bp; 9.35e-10); CGTTGTCGCCGGAAAAAACC (349-bp; 1.17e-09)
Aquamicrobium defluvii	BG36_20330	GTCAATTCCCGTTTGATGTC (27-bp; 3.08e-09); TTCGAGTGAGGGTAGATTAA (50-bp; 6.66e-09); AGTTTTTGGGAACGCAAAAT (216-bp; 4.44e-09)
Group 8
Burkholderia ambifaria (strain ATCC BAA-244 / AMMD)	Bamb_4231	TGCGGCTCGAACGTGCCGTT (240-bp; 1.04e-09); TTAGTATTACGGCATATTAC (113-bp; 8.49e-10); AGGCATTTTTGTACAATGCCA (141-bp; 3.04e-11)
Burkholderia multivorans (strain ATCC 17616 / 249)	Bmul_3738	AAACCGGAAATTCGCAAAGG (6-bp; 1.56e-08); CGTTTTCGGGACTAAAACGG (279-bp; 5.88e-09); TTTTAGGCAATTTTCCCGAA (147-bp; 4.03e-09); ACTTCGCGGCGATTTGATGT (184-bp; 2.95e-09)
Burkholderia cenocepacia MC03	Bcenmc03_5427	ACGTCGAAGTGCTCTGAGGC (11-bp; 1.34e-08); CGTGGCAAACGCTCGCAAAG (62-bp; 5.44e-09)
Burkholderia dolosa AUO158	BDAG_03651	TCGCCGGCCTCGGGCTGCTG (59-bp; 4.22e-08); ACGAGCCTGATCCAGGTCGC (19-bp; 1.73e-08)
Burkholderia cenocepacia PC184	BCPG_05076	CGGCAGCATGGATGCGGGCG (144-bp; 6.77e-09); CGTCGCATACGTGAACAACG (162-bp; 3.14e-09); CAGAGCAGCGTGGTGCTGTA (124-bp; 6.51e-09)
Burkholderia multivorans ATCC BAA-247	BURMUCF1_A0348	AGCGGCGCGATCGTGCGGCT (51-bp; 2.83e-10); CGTCCGCATTGACGCGGTTC (226-bp; 1.20e-08)
Burkholderia thailandensis (strain E264 / ATCC 700388 / DSM 13276 / CIP 106301)	BTH_II1751	AACAGTAGCAAGCTGCTTTG (69-bp; 4.44e-11)
Burkholderia thailandensis (strain E264 / ATCC 700388 / DSM 13276 / CIP 106301)	BTH_II1750	TTTCGAATTTTAGTTCGAAA (13-bp; 5.87e-13); TCCAGCGTATTTTTCCTGTA (104-bp; 1.25e-10)
Burkholderia thailandensis MSMB43	A33K_16742	TGCCTCTTGCGAAAAACGCCA (148-bp; 2.67e-09); TGCTTTCTGGCCTGAACGGG (176-bp; 3.28e-09); CGATCCGTACCAATTCCTCG ( 197-bp; 1.56e-08)
Burkholderia vietnamiensis AU4i	L810_3129	AATGTATTCGCGAATTTTCG (42-bp; 8.26e-09); TATTCGCGAATTTTCGATTC (46-bp; 6.47e-10)
Burkholderia multivorans CGD2	BURMUCGD2_4477	TCATGCGTTGGAATGTATCA (49-bp; 1.38e-10); TATGACAGCGTGACGTTGTC (98-bp; 1.72e-08)
Group 9
Pseudomonas aeruginosa BL01	Q055_03988	CTTTCGCCGGACGGCGTCGG (117-bp; 1.62e-09); TGAAGGACGATGCTGCGCCA (158-bp; 7.81e-09); TCGCCGGACGGCGTCGGGCAA (120-bp; 6.27e-10)
Acinetobacter bereziniae CIP 70.12	F938_03196	TCTAGGGGTTTTCCCTCATT (307-bp; 9.61e-09); ATTAAATATTAAAAATCAAAT (159-bp; 2.19e-11); TCATCAGATGAATCAGATAC (225-bp; 4.11e-09)
Vibrio albensis VL426	VCA_000682	TTTAGGGGAAATCCCTTATT (240-bp; 2.56e-09)
Acinetobacter baylyi DSM 14961 = CIP 107474	F952_01487	ATAAAATATTTGAAATTTAAT (134-bp; 4.59e-11)
Acinetobacter guillouiae CIP 63.46	F981_00519	TGATGTGATGGGACAGACAC (27-bp; 1.31e-08); TGCGTGAAGGGCATTCAATT (95-bp; 5.94e-08); TGGCGTATTGCTTTGGCACA(67-bp; 1.66e-08)
Pseudomonas sp. (strain TJI-51)	G1E_27447	ATTAAGGGAAAACCCGCATT (23-bp; 3.04e-09); TCGACGTCAACCTTTATCGA (75-bp; 2.04e-08)
Agrobacterium sp. (strain H13-3)	AGROH133_14590 (in the plasmid)	CGGCGCCGCAGGCGAACCAC (191-bp; 4.84e-09); CTGCACGATGAACTGCGCAG (63-bp; 2.25e-09); TGAAACCTGCCGCACCGTCGA (151-bp; 1.27e-08)
Beijerinckia indica subsp. indica (strain ATCC 9039 / DSM 1715 / NCIB 8712)	Bind_2507	ATTGAAAGATTTCCCTTCTT (333-bp; 6.77e-08); CGGCGCGGCTTGCGGCCCCC (63-bp; 3.46e-10); TCCAGTCTGCGTCAGAATGGA (232-bp; 1.26e-10)
Comamonas testosteroni ATCC 11996	CTATCC11996_11418	CAAGACAGTTCAGCAGGCTTG (48-bp; 2.83e-10); AAGCGGCTGCCGGGCCGCTG (78-bp; 2.44e-08)
Pseudomonas chlororaphis subsp. aureofaciens 30-84	Pchl3084_3368	TGCCTGGGCGGCATCCTGCAA (105-bp; 9.86e-09); AAGCGGCGAGCCTGCCGGCG (133-bp; 8.90e-08)
Stenotrophomonas maltophilia AU12-09	C405_06441	CTTCCACCGCACGGCGGAAG (220-bp; 4.84e-11)
Pseudomonas entomophila (strain L48)	PSEEN2869	ACTGAGGGAAAACCCTCATT (83-bp; 3.40e-10); TGCAGGAGCGGTCTGCTTCA (46-bp; 3.41e-09)
Serratia marcescens EGD-HP20	N040_11235	GGCACGGCGATCTCCGCCTC (86-bp; 1.30e-08); TGGAAATCGAGCGTTTGCAA (60-bp; 2.75e-09); CCAGCCCGCCGATCGCGCTGG (39-bp; 9.16e-09)
Shewanella decolorationis S12	SHD_3842	ATCCGTGGTGAGCCGCGCAT (189-bp; 3.17e-09)
Group 10
Pseudomonas sp. CFII64	CFII64_14390	GCGTTTATTCGTGTAGTTTT (170-bp; 1.63e-07)
Pseudomonas avellanae BPIC 631	Pav631_2058	GTAATTATTCGTGTAACTTC (168-bp; 3.79e-09); GCGGTATCGTCCTGATGCCGC (20-bp; 6.83e-11); GTCCTGCTTTCGAGTGGGAC (93-bp; 1.48e-09)
Pseudomonas syringae pv. oryzae str. 1_6	POR16_02305	GCGTTTATTCGTGTAAGTTC (191-bp; 9,45e-09); GCGGCATTGCCCTGATGCCGC (39-bp; 1.07e-10) ATCCCGCCATACAGTGGGAC (117-bp; 1.06e-08)
Pseudomonas syringae BRIP34876	A979_11890	GTGATTATTCGTGTAAGTTC (159-bp; 5.08 e-09); GCGGCATCGTCCTGATGCCGC (22-bp; 1.07e-11)
Pseudomonas syringae pv. maculicola str. ES4326	PMA4326_22469	GCGATTAATCGTGTAAGTTC (228-bp; 6.69e-09); GTCCTGCTTTCCAGTGGGAT (154-bp; 4.33e-09)
Pseudomonas viridiflava UASWS0038	AAI_05811	ACGGTCAGTCGTGTAAGTTT (120-bp; 5.01e-07); GTCCTGCTTTTGAGTGGGAC (46-bp; 6.13e-09)
Pseudomonas cichorii JBC1	PCH70_17090	GTCTTGCTTTCAGGTAGGCT (110-bp; 1.53e-07); GCAATTATTCGTGTAATTTC (184-bp; 1.88e-10)
Group 11
Serratia marcescens SM39	SM39_1300	GCTGTCTAACGGTAGAAATG (110-bp;7.48e-10) , AAATTCGCAAATGCTTATTA (31-bp; 2.92e-10)
Serratia liquefaciens ATCC 27592	M495_08530	ACTGTCTAACGGTAGAAGTG (112-bp; 7.48e-10), AAATTCGCAAATGCTTATAT (34-bp; 2.92e-10); AGCACCAGGTGCCTATGGCG (71-bp; 2.50e-10)
Serratia plymuthica (strain AS9)	SerAS9_1780	ACTGTCTAACGGTAAAAGTG (114-bp; 3.11e-09), AAATTCGCAAATGCTTATAA (35-bp; 5.92e-10); GGCACTGGGTGCCTATGGCG (73-bp; 5.09e-10)
Group 12
Pseudomonas syringae pv. actinidiae ICMP 18801	A221_28328	AAAAGCAATACCTGGCGTCG; TGGCCGTCTTCAAAAGCAATA (344-bp; 2.38e-09)
Pseudomonas brassicacearum (strain NFM421)	PSEBR_m774	AAAAGCAATATCTGGCGTCG; TGGCCATCTTCAAAAGCAATA (356-bp; 4.42e-09); TCTGGCGTCGCTAATCTAGC (377-bp; 2.61e-09)
Pseudomonas fluorescens (strain SBW25)	PFLU_1386	AAAAGCAATATCTGGCGTCG; TTTCGGTTTTCAAAAGCAATA (164-bp; 2.45e-11); TTGAACTGCCCAACAGTTTGA (420-bp; 1.27e-10); TCTGGCGTCGCTAATCCTGC (185-bp; 2.94e-09)
Pseudomonas syringae pv. oryzae str. 1_6	POR16_03562	CCGACCTGGGTCTGGCTTTT; GCTGGAGATCCTCAGCCAGG (431-bp; 1.76e-07)
Pseudomonas fluorescens A506	PflA506_1343	AAAAGCAATATCTGGCGTCG; TTTCGGTTTTCAAAAGCAATA (183-bp; 2.45e-11); TTGAACTGCCAGGCAGTTTAA (438-bp; 1.20e-12); TCTGGCGTCGCTAATCCAGC (204-bp; 1.78e-10)
